# Supplementary material for: A review of Calypogeia (Marchantiophyta) in the eastern Sino-Himalaya and Meta-Himalaya based mostly on types
Source: PhytoKeys. 2020 Jul 16;153:111–54. doi: 10.3897/phytokeys.153.52920 (PMC7381485; doi:10.3897/phytokeys.153.52920)
Supplement: XML Treatment for Calypogeia aeruginosa [file phytokeys.153.52920-treatment1.xml]

<!DOCTYPE tp:taxon-treatment
  PUBLIC "-//TaxonX//DTD Taxonomic Treatment Publishing DTD v0 20100105//EN" "tax-treatment-NSO.dtd">
<tp:taxon-treatment xmlns:tp="http://www.plazi.org/taxpub"><tp:treatment-meta><kwd-group><label>Taxon classification</label><kwd><named-content xmlns:xlink="http://www.w3.org/1999/xlink" content-type="kingdom">Plantae</named-content></kwd><kwd><named-content xmlns:xlink="http://www.w3.org/1999/xlink" content-type="order">Jungermanniales</named-content></kwd><kwd><named-content xmlns:xlink="http://www.w3.org/1999/xlink" content-type="family">Calypogeiaceae</named-content></kwd></kwd-group><mixed-citation publication-type="journal"><person-group><name><surname>Bakalin</surname><given-names>Vadim A.</given-names></name><name><surname>Klimova</surname><given-names>Ksenia G.</given-names></name><name><surname>Nguyen</surname><given-names>Van Sinh</given-names></name></person-group><article-title>A review of <italic><tp:taxon-name><tp:taxon-name-part taxon-name-part-type="genus" reg="Calypogeia">Calypogeia</tp:taxon-name-part></tp:taxon-name></italic> (<tp:taxon-name><tp:taxon-name-part taxon-name-part-type="phylum">Marchantiophyta</tp:taxon-name-part></tp:taxon-name>) in the eastern Sino-Himalaya and Meta-Himalaya based mostly on types</article-title><source>PhytoKeys</source><day>16</day><month>7</month><year>2020</year><volume>153</volume><fpage>111</fpage><lpage>154</lpage><pub-id pub-id-type="doi">10.3897/phytokeys.153.52920</pub-id></mixed-citation></tp:treatment-meta><tp:nomenclature><tp:taxon-name><object-id xmlns:xlink="http://www.w3.org/1999/xlink" content-type="arpha" xlink:type="simple">9A519AEC-0AE8-51BE-ADC6-39CDEC3EC632</object-id>
              <tp:taxon-name-part taxon-name-part-type="genus" reg="Calypogeia">Calypogeia</tp:taxon-name-part>
              <tp:taxon-name-part taxon-name-part-type="species" reg="aeruginosa">aeruginosa</tp:taxon-name-part>
            </tp:taxon-name><tp:taxon-authority>Mitt., J. Proc. Linn. Soc., Bot. 5 (18): 107. 1860 [1861].</tp:taxon-authority><xref ref-type="fig" rid="F2">Figure 2A</xref></tp:nomenclature><tp:treatment-sec sec-type="material" id="SECID0EHNAC"><title>Type.</title><p>India. Sikkim: 12000 ped. alt. (4000 m a.s.l.), J.D. Hooker, no. 1319 (isotype: G [G00064244/5286!]).</p></tp:treatment-sec><tp:treatment-sec sec-type="remarks" id="SECID0EMNAC"><title>Remarks.</title><p>This taxon is broadly Sino-Himalayan-Taiwan-Japanese endemic, distributed within this large area quite disjunctively (although this may reflect the data deficiency). It was described from Sikkim (<xref ref-type="bibr" rid="B49">Mitten 1860</xref>), later recorded from Taiwan (<xref ref-type="bibr" rid="B74">Wang et al. 2011</xref>) and eastward from southernmost Japan (<xref ref-type="bibr" rid="B34">Inoue 1969</xref>; <xref ref-type="bibr" rid="B77">Yamada and Iwatsuki 2006</xref>). A questionable record is from Hawaii under the name <italic><tp:taxon-name><tp:taxon-name-part taxon-name-part-type="genus" reg="Calypogeia">Calypogeia</tp:taxon-name-part> <tp:taxon-name-part taxon-name-part-type="species" reg="waialealeensis">waialealeensis</tp:taxon-name-part></tp:taxon-name></italic> (H.A. Mill. &amp; Kuwah.) H.A. Mill. (<xref ref-type="bibr" rid="B47">Miller 1967</xref>) – the name synonymized with <italic><tp:taxon-name><tp:taxon-name-part taxon-name-part-type="genus" reg="Calypogeia">C.</tp:taxon-name-part> <tp:taxon-name-part taxon-name-part-type="species" reg="aeruginosa">aeruginosa</tp:taxon-name-part></tp:taxon-name></italic> by <xref ref-type="bibr" rid="B34">Inoue (1969)</xref>. From the geographic point of view, this synonymization should be doubted and the status of the populations from Hawaii should be rechecked, including molecular-genetic methods implementing. We recently found <italic><tp:taxon-name><tp:taxon-name-part taxon-name-part-type="genus" reg="Calypogeia">C.</tp:taxon-name-part> <tp:taxon-name-part taxon-name-part-type="species" reg="aeruginosa">aeruginosa</tp:taxon-name-part></tp:taxon-name></italic> in northern Vietnam (<xref ref-type="bibr" rid="B15">Buczkowska et al. 2018</xref>) which may imply its broader distribution in the Meta-Himalaya. The taxon is very distinctive among congeners due to transversely elliptic underleaves as large as or larger than leaves and may be rather mistaken at the time of collection for <italic><tp:taxon-name><tp:taxon-name-part taxon-name-part-type="genus" reg="Leucolejeunea">Leucolejeunea</tp:taxon-name-part></tp:taxon-name></italic> due to size, color, leaf orientation and large underleaves (obscuring the fact that the lejeuneaceous lobule is absent here).</p><fig id="F2" position="float" orientation="portrait"><object-id xmlns:xlink="http://www.w3.org/1999/xlink" content-type="doi" xlink:type="simple">10.3897/phytokeys.153.52920.figure2</object-id><object-id xmlns:xlink="http://www.w3.org/1999/xlink" content-type="arpha" xlink:type="simple">3C825248-B228-514E-89EB-4C90AD952BF7</object-id><label>Figure 2.</label><caption><p><italic><tp:taxon-name><tp:taxon-name-part taxon-name-part-type="genus" reg="Calypogeia">Calypogeia</tp:taxon-name-part> <tp:taxon-name-part taxon-name-part-type="species" reg="aeruginosa">aeruginosa</tp:taxon-name-part></tp:taxon-name></italic> Mitt.: <bold>A</bold> plant habit, fragment, ventral view <italic><tp:taxon-name><tp:taxon-name-part taxon-name-part-type="genus" reg="Calypogeia">Calypogeia</tp:taxon-name-part> <tp:taxon-name-part taxon-name-part-type="species" reg="angusta">angusta</tp:taxon-name-part></tp:taxon-name></italic> Steph.: <bold>B</bold> leaf <bold>C</bold> underleaf <italic><tp:taxon-name><tp:taxon-name-part taxon-name-part-type="genus" reg="Calypogeia">Calypogeia</tp:taxon-name-part> <tp:taxon-name-part taxon-name-part-type="species" reg="apiculata">apiculata</tp:taxon-name-part></tp:taxon-name></italic> (Steph.) Steph.: <bold>D</bold> plant habit, fragment, ventral view <bold>E</bold> leaf apex <italic><tp:taxon-name><tp:taxon-name-part taxon-name-part-type="genus" reg="Calypogeia">Calypogeia</tp:taxon-name-part> <tp:taxon-name-part taxon-name-part-type="species" reg="arguta">arguta</tp:taxon-name-part></tp:taxon-name></italic> Nees et Mont.: <bold>F</bold> plant habit, fragment, ventral view <italic><tp:taxon-name><tp:taxon-name-part taxon-name-part-type="genus" reg="Calypogeia">Calypogeia</tp:taxon-name-part> <tp:taxon-name-part taxon-name-part-type="species" reg="cordistipula">cordistipula</tp:taxon-name-part></tp:taxon-name></italic> (Steph.) Steph.: <bold>G</bold> underleaf <bold>H</bold> plant habit, fragment, ventral view <bold>I</bold> leaf <bold>J</bold> leaf margin cells <bold>K</bold> leaf middle cells. Scale bars: 1 mm (<bold>A, F</bold>); 500 µm (<bold>B, D, G</bold>); 200 µm (<bold>C, G</bold>); 50 µm (<bold>E, J, K</bold>); 2 (<bold>N</bold>); 2 mm (<bold>H</bold>). <bold>A</bold> from Isotype G00064244/5286; <bold>B, C</bold> from Lectotype G00067716; <bold>D, E</bold> Holotype G00061103; <bold>F</bold> Holotype STR (n. 163); <bold>G–K</bold> from Lectotype G00061105/10811.</p></caption><graphic xmlns:xlink="http://www.w3.org/1999/xlink" xlink:href="phytokeys-153-111-g002.jpg" position="float" orientation="portrait" xlink:type="simple" id="oo_432963.jpg"><uri content-type="original_file" xlink:type="simple">https://binary.pensoft.net/fig/432963</uri></graphic></fig></tp:treatment-sec><ref-list><ref id="B49"><mixed-citation xmlns:xlink="http://www.w3.org/1999/xlink" xlink:type="simple"><person-group><name name-style="western"><surname>Mitten</surname><given-names>W</given-names></name></person-group> (<year>1860</year>) <article-title><tp:taxon-name><tp:taxon-name-part taxon-name-part-type="class">Hepaticae</tp:taxon-name-part></tp:taxon-name> Indiae Orientalis. Journal of the Proceedings of the Linnean Society.</article-title><source>Botany</source><volume>5</volume>(<issue>18</issue>): <fpage>89</fpage>–<lpage>128</lpage>. <ext-link xlink:type="simple" ext-link-type="doi" xlink:href="10.1111/j.1095-8312.1860.tb01045.x">https://doi.org/10.1111/j.1095-8312.1860.tb01045.x</ext-link></mixed-citation></ref><ref id="B74"><mixed-citation xmlns:xlink="http://www.w3.org/1999/xlink" xlink:type="simple"><person-group><name name-style="western"><surname>Wang</surname><given-names>J</given-names></name><name name-style="western"><surname>Lai</surname><given-names>MJ</given-names></name><name name-style="western"><surname>Zhu</surname><given-names>RL</given-names></name></person-group> (<year>2011</year>) <article-title>Liverworts and hornworts of Taiwan: An updated checklist and floristic account.</article-title><source>Annales Botanici Fennici</source><volume>48</volume>(<issue>5</issue>): <fpage>369</fpage>–<lpage>395</lpage>. <ext-link xlink:type="simple" ext-link-type="doi" xlink:href="10.5735/085.048.0501">https://doi.org/10.5735/085.048.0501</ext-link></mixed-citation></ref><ref id="B34"><mixed-citation xmlns:xlink="http://www.w3.org/1999/xlink" xlink:type="simple"><person-group><name name-style="western"><surname>Inoue</surname><given-names>H</given-names></name></person-group> (<year>1969</year>) <article-title>Miscellaneous notes on hepatics of Japan (6).</article-title><source>Shokubutsu Kenkyu Zasshi</source><volume>44</volume>(<issue>10</issue>): <fpage>300</fpage>–<lpage>303</lpage>.</mixed-citation></ref><ref id="B77"><mixed-citation xmlns:xlink="http://www.w3.org/1999/xlink" xlink:type="simple"><person-group><name name-style="western"><surname>Yamada</surname><given-names>K</given-names></name><name name-style="western"><surname>Iwatsuki</surname><given-names>Z</given-names></name></person-group> (<year>2006</year>) <article-title>Catalog of the hepatics of Japan.</article-title><source>The Journal of the Hattori Botanical Laboratory</source><volume>99</volume>: <fpage>1</fpage>–<lpage>106</lpage>.</mixed-citation></ref><ref id="B47"><mixed-citation xmlns:xlink="http://www.w3.org/1999/xlink" xlink:type="simple"><person-group><name name-style="western"><surname>Miller</surname><given-names>HA</given-names></name></person-group> (<year>1967</year>) <article-title>Oddments of Hawaiian bryology.</article-title><source>The Journal of the Hattori Botanical Laboratory</source><volume>30</volume>: <fpage>271</fpage>–<lpage>276</lpage>.</mixed-citation></ref><ref id="B15"><mixed-citation xmlns:xlink="http://www.w3.org/1999/xlink" xlink:type="simple"><person-group><name name-style="western"><surname>Buczkowska</surname><given-names>K</given-names></name><name name-style="western"><surname>Bakalin</surname><given-names>V</given-names></name><name name-style="western"><surname>Bączkiewicz</surname><given-names>A</given-names></name><name name-style="western"><surname>Aguero</surname><given-names>B</given-names></name><name name-style="western"><surname>Gonera</surname><given-names>P</given-names></name><name name-style="western"><surname>Ślipiko</surname><given-names>M</given-names></name><name name-style="western"><surname>Szczecińska</surname><given-names>M</given-names></name><name name-style="western"><surname>Sawicki</surname><given-names>J</given-names></name></person-group> (<year>2018</year>) Does <italic><tp:taxon-name><tp:taxon-name-part taxon-name-part-type="genus">Calypogeia</tp:taxon-name-part> <tp:taxon-name-part taxon-name-part-type="species">azurea</tp:taxon-name-part></tp:taxon-name></italic> (<tp:taxon-name><tp:taxon-name-part taxon-name-part-type="family">Calypogeiaceae</tp:taxon-name-part></tp:taxon-name>, <tp:taxon-name><tp:taxon-name-part taxon-name-part-type="phylum">Marchantiophyta</tp:taxon-name-part></tp:taxon-name>) occur outside Europe? Molecular and morphological evidence. PLoS One 13(10): e0204561. <ext-link xlink:type="simple" ext-link-type="doi" xlink:href="10.1371/journal.pone.0204561">https://doi.org/10.1371/journal.pone.0204561</ext-link></mixed-citation></ref></ref-list></tp:taxon-treatment>
