# Supplementary material for: A review of Calypogeia (Marchantiophyta) in the eastern Sino-Himalaya and Meta-Himalaya based mostly on types
Source: PhytoKeys. 2020 Jul 16;153:111–54. doi: 10.3897/phytokeys.153.52920 (PMC7381485; doi:10.3897/phytokeys.153.52920)
Supplement: XML Treatment for Calypogeia angusta [file phytokeys.153.52920-treatment2.xml]

<!DOCTYPE tp:taxon-treatment
  PUBLIC "-//TaxonX//DTD Taxonomic Treatment Publishing DTD v0 20100105//EN" "tax-treatment-NSO.dtd">
<tp:taxon-treatment xmlns:tp="http://www.plazi.org/taxpub"><tp:treatment-meta><kwd-group><label>Taxon classification</label><kwd><named-content xmlns:xlink="http://www.w3.org/1999/xlink" content-type="kingdom">Plantae</named-content></kwd><kwd><named-content xmlns:xlink="http://www.w3.org/1999/xlink" content-type="order">Jungermanniales</named-content></kwd><kwd><named-content xmlns:xlink="http://www.w3.org/1999/xlink" content-type="family">Calypogeiaceae</named-content></kwd></kwd-group><mixed-citation publication-type="journal"><person-group><name><surname>Bakalin</surname><given-names>Vadim A.</given-names></name><name><surname>Klimova</surname><given-names>Ksenia G.</given-names></name><name><surname>Nguyen</surname><given-names>Van Sinh</given-names></name></person-group><article-title>A review of <italic><tp:taxon-name><tp:taxon-name-part taxon-name-part-type="genus" reg="Calypogeia">Calypogeia</tp:taxon-name-part></tp:taxon-name></italic> (<tp:taxon-name><tp:taxon-name-part taxon-name-part-type="phylum">Marchantiophyta</tp:taxon-name-part></tp:taxon-name>) in the eastern Sino-Himalaya and Meta-Himalaya based mostly on types</article-title><source>PhytoKeys</source><day>16</day><month>7</month><year>2020</year><volume>153</volume><fpage>111</fpage><lpage>154</lpage><pub-id pub-id-type="doi">10.3897/phytokeys.153.52920</pub-id></mixed-citation></tp:treatment-meta><tp:nomenclature><tp:taxon-name><object-id xmlns:xlink="http://www.w3.org/1999/xlink" content-type="arpha" xlink:type="simple">7B2E82B5-CB06-5434-B711-C736199CEC78</object-id>
              <tp:taxon-name-part taxon-name-part-type="genus" reg="Calypogeia">Calypogeia</tp:taxon-name-part>
              <tp:taxon-name-part taxon-name-part-type="species" reg="angusta">angusta</tp:taxon-name-part>
            </tp:taxon-name><tp:taxon-authority>Steph., Bull. Herb. Boissier (sér. 2) 8 (9): 663 (395). 1908.</tp:taxon-authority><xref ref-type="fig" rid="F2">Figures 2B, C</xref><xref ref-type="fig" rid="F3">, 3A–G</xref></tp:nomenclature><tp:treatment-sec sec-type="material" id="SECID0ETEAE"><title>Type.</title><p>Japan. Ozoresan: 11 October 1902, U. Faurie, 1181 (Lectotype (designated here): G [G00067716!]).</p></tp:treatment-sec><tp:treatment-sec sec-type="remarks" id="SECID0EYEAE"><title>Remarks.</title><p>The species was described in Japan (<xref ref-type="bibr" rid="B67">Stephani 1908</xref>) and was recently recorded in Chinese Guizhou (<xref ref-type="bibr" rid="B3">Bakalin et al. 2015</xref>). We may suggest that some reports of <italic><tp:taxon-name><tp:taxon-name-part taxon-name-part-type="genus" reg="Calypogeia">Calypogeia</tp:taxon-name-part> <tp:taxon-name-part taxon-name-part-type="species" reg="muelleriana">muelleriana</tp:taxon-name-part></tp:taxon-name></italic> from China may likely belong to this taxon due to rounded leaf lobes; if the underleaves are not considered, they are much more deeply divided and commonly bisbifid. The description based on the lectotype is as follows: plants more or less rigid, barely translucent, slightly glistening, yellowish brownish in the herbarium, well-developed plants 900–1700 µm wide; stem 200–300 µm wide, sparsely ventrally branched; rhizoids in obliquely spreading, brownish fascicles; leaves contiguous to subimbricate (overlapping 2/5 of adjacent leaf), obliquely inserted and oriented, convex, with apices turned to the ventral side, obliquely ovate, apex rounded, entire to somewhat crispate, 500–750 × 500–800 µm; underleaves 1.1–1.4 as wide as stem, decurrent for ¼ of stem width or less, bisbifid or with one additional lateral tooth on each side, sinus V-shaped, undivided portion 1–2 cell high; midleaf cells 25–55 × 25–37 µm, thin walled with small to moderate size, concave trigones, cuticle smooth.</p></tp:treatment-sec><tp:treatment-sec><!--Section generated to contain objects referenced in tp:taxon-treatment.--><fig id="F2" position="float" orientation="portrait"><object-id xmlns:xlink="http://www.w3.org/1999/xlink" content-type="doi" xlink:type="simple">10.3897/phytokeys.153.52920.figure2</object-id><object-id xmlns:xlink="http://www.w3.org/1999/xlink" content-type="arpha" xlink:type="simple">3C825248-B228-514E-89EB-4C90AD952BF7</object-id><label>Figure 2.</label><caption><p><italic><tp:taxon-name><tp:taxon-name-part taxon-name-part-type="genus" reg="Calypogeia">Calypogeia</tp:taxon-name-part> <tp:taxon-name-part taxon-name-part-type="species" reg="aeruginosa">aeruginosa</tp:taxon-name-part></tp:taxon-name></italic> Mitt.: <bold>A</bold> plant habit, fragment, ventral view <italic><tp:taxon-name><tp:taxon-name-part taxon-name-part-type="genus" reg="Calypogeia">Calypogeia</tp:taxon-name-part> <tp:taxon-name-part taxon-name-part-type="species" reg="angusta">angusta</tp:taxon-name-part></tp:taxon-name></italic> Steph.: <bold>B</bold> leaf <bold>C</bold> underleaf <italic><tp:taxon-name><tp:taxon-name-part taxon-name-part-type="genus" reg="Calypogeia">Calypogeia</tp:taxon-name-part> <tp:taxon-name-part taxon-name-part-type="species" reg="apiculata">apiculata</tp:taxon-name-part></tp:taxon-name></italic> (Steph.) Steph.: <bold>D</bold> plant habit, fragment, ventral view <bold>E</bold> leaf apex <italic><tp:taxon-name><tp:taxon-name-part taxon-name-part-type="genus" reg="Calypogeia">Calypogeia</tp:taxon-name-part> <tp:taxon-name-part taxon-name-part-type="species" reg="arguta">arguta</tp:taxon-name-part></tp:taxon-name></italic> Nees et Mont.: <bold>F</bold> plant habit, fragment, ventral view <italic><tp:taxon-name><tp:taxon-name-part taxon-name-part-type="genus" reg="Calypogeia">Calypogeia</tp:taxon-name-part> <tp:taxon-name-part taxon-name-part-type="species" reg="cordistipula">cordistipula</tp:taxon-name-part></tp:taxon-name></italic> (Steph.) Steph.: <bold>G</bold> underleaf <bold>H</bold> plant habit, fragment, ventral view <bold>I</bold> leaf <bold>J</bold> leaf margin cells <bold>K</bold> leaf middle cells. Scale bars: 1 mm (<bold>A, F</bold>); 500 µm (<bold>B, D, G</bold>); 200 µm (<bold>C, G</bold>); 50 µm (<bold>E, J, K</bold>); 2 (<bold>N</bold>); 2 mm (<bold>H</bold>). <bold>A</bold> from Isotype G00064244/5286; <bold>B, C</bold> from Lectotype G00067716; <bold>D, E</bold> Holotype G00061103; <bold>F</bold> Holotype STR (n. 163); <bold>G–K</bold> from Lectotype G00061105/10811.</p></caption><graphic xmlns:xlink="http://www.w3.org/1999/xlink" xlink:href="phytokeys-153-111-g002.jpg" position="float" orientation="portrait" xlink:type="simple" id="oo_432963.jpg"><uri content-type="original_file" xlink:type="simple">https://binary.pensoft.net/fig/432963</uri></graphic></fig><fig id="F3" position="float" orientation="portrait"><object-id xmlns:xlink="http://www.w3.org/1999/xlink" content-type="doi" xlink:type="simple">10.3897/phytokeys.153.52920.figure3</object-id><object-id xmlns:xlink="http://www.w3.org/1999/xlink" content-type="arpha" xlink:type="simple">DD71EF48-C373-57ED-9F77-84A3FA5B2BEC</object-id><label>Figure 3.</label><caption><p><italic><tp:taxon-name><tp:taxon-name-part taxon-name-part-type="genus" reg="Calypogeia">Calypogeia</tp:taxon-name-part> <tp:taxon-name-part taxon-name-part-type="species" reg="angusta">angusta</tp:taxon-name-part></tp:taxon-name></italic> Steph.: <bold>A</bold> plant habit, fragment, ventral view <bold>B, C, D</bold> underleaves <bold>E, F, G</bold> leaves <italic><tp:taxon-name><tp:taxon-name-part taxon-name-part-type="genus" reg="Calypogeia">Calypogeia</tp:taxon-name-part> <tp:taxon-name-part taxon-name-part-type="species" reg="apiculata">apiculata</tp:taxon-name-part></tp:taxon-name></italic> (Steph.) Steph.: <bold>H</bold> plant habit, fragment, ventral view <bold>I</bold> plant habit, fragment, ventral view <italic><tp:taxon-name><tp:taxon-name-part taxon-name-part-type="genus" reg="Calypogeia">Calypogeia</tp:taxon-name-part> <tp:taxon-name-part taxon-name-part-type="species" reg="arguta">arguta</tp:taxon-name-part></tp:taxon-name></italic> Nees et Mont.: <bold>J</bold> plant habit, fragment, ventral view <italic><tp:taxon-name><tp:taxon-name-part taxon-name-part-type="genus" reg="Calypogeia">Calypogeia</tp:taxon-name-part> <tp:taxon-name-part taxon-name-part-type="species" reg="cordistipula">cordistipula</tp:taxon-name-part></tp:taxon-name></italic> (Steph.) Steph.: <bold>K</bold> plant habit, fragment, dorsal view <bold>L</bold> plant habit, fragment, ventral view <bold>M, N</bold> leaves <bold>O, P</bold> underleaves. <bold>A–G</bold> from Lectotype G00067716; <bold>H, I</bold> lectotype G00061103; <bold>J</bold> holotype STR (n. 163); <bold>K–P</bold> from Lectotype G00061105/10811.</p></caption><graphic xmlns:xlink="http://www.w3.org/1999/xlink" xlink:href="phytokeys-153-111-g003.jpg" position="float" orientation="portrait" xlink:type="simple" id="oo_432964.jpg"><uri content-type="original_file" xlink:type="simple">https://binary.pensoft.net/fig/432964</uri></graphic></fig></tp:treatment-sec><ref-list><ref id="B67"><mixed-citation xmlns:xlink="http://www.w3.org/1999/xlink" xlink:type="simple"><person-group><name name-style="western"><surname>Stephani</surname><given-names>F</given-names></name></person-group> (<year>1908</year>) Species Hepaticarum 3. Bulletin de l’Herbier Boissier (sér. 2) 8(9): 661–696.</mixed-citation></ref><ref id="B3"><mixed-citation xmlns:xlink="http://www.w3.org/1999/xlink" xlink:type="simple"><person-group><name name-style="western"><surname>Bakalin</surname><given-names>VA</given-names></name><name name-style="western"><surname>Xiong</surname><given-names>Y</given-names></name><name name-style="western"><surname>Borovichev</surname><given-names>EA</given-names></name></person-group> (<year>2015</year>) <article-title>Additions to the knowledge of Guizhou hepatics (South China).</article-title><source>Arctoa</source><volume>24</volume>(<issue>1</issue>): <fpage>509</fpage>–<lpage>519</lpage>. <ext-link xlink:type="simple" ext-link-type="doi" xlink:href="10.15298/arctoa.24.42">https://doi.org/10.15298/arctoa.24.42</ext-link></mixed-citation></ref></ref-list></tp:taxon-treatment>
