# Supplementary material for: A review of Calypogeia (Marchantiophyta) in the eastern Sino-Himalaya and Meta-Himalaya based mostly on types
Source: PhytoKeys. 2020 Jul 16;153:111–54. doi: 10.3897/phytokeys.153.52920 (PMC7381485; doi:10.3897/phytokeys.153.52920)
Supplement: XML Treatment for Calypogeia apiculata [file phytokeys.153.52920-treatment3.xml]

<!DOCTYPE tp:taxon-treatment
  PUBLIC "-//TaxonX//DTD Taxonomic Treatment Publishing DTD v0 20100105//EN" "tax-treatment-NSO.dtd">
<tp:taxon-treatment xmlns:tp="http://www.plazi.org/taxpub"><tp:treatment-meta><kwd-group><label>Taxon classification</label><kwd><named-content xmlns:xlink="http://www.w3.org/1999/xlink" content-type="kingdom">Plantae</named-content></kwd><kwd><named-content xmlns:xlink="http://www.w3.org/1999/xlink" content-type="order">Jungermanniales</named-content></kwd><kwd><named-content xmlns:xlink="http://www.w3.org/1999/xlink" content-type="family">Calypogeiaceae</named-content></kwd></kwd-group><mixed-citation publication-type="journal"><person-group><name><surname>Bakalin</surname><given-names>Vadim A.</given-names></name><name><surname>Klimova</surname><given-names>Ksenia G.</given-names></name><name><surname>Nguyen</surname><given-names>Van Sinh</given-names></name></person-group><article-title>A review of <italic><tp:taxon-name><tp:taxon-name-part taxon-name-part-type="genus" reg="Calypogeia">Calypogeia</tp:taxon-name-part></tp:taxon-name></italic> (<tp:taxon-name><tp:taxon-name-part taxon-name-part-type="phylum">Marchantiophyta</tp:taxon-name-part></tp:taxon-name>) in the eastern Sino-Himalaya and Meta-Himalaya based mostly on types</article-title><source>PhytoKeys</source><day>16</day><month>7</month><year>2020</year><volume>153</volume><fpage>111</fpage><lpage>154</lpage><pub-id pub-id-type="doi">10.3897/phytokeys.153.52920</pub-id></mixed-citation></tp:treatment-meta><tp:nomenclature><tp:taxon-name><object-id xmlns:xlink="http://www.w3.org/1999/xlink" content-type="arpha" xlink:type="simple">5CF7DD11-D8AE-58FA-A4BE-AC3F80DE4AF5</object-id>
              <tp:taxon-name-part taxon-name-part-type="genus" reg="Calypogeia">Calypogeia</tp:taxon-name-part>
              <tp:taxon-name-part taxon-name-part-type="species" reg="apiculata">apiculata</tp:taxon-name-part>
            </tp:taxon-name><tp:taxon-authority>(Steph.) Steph., Bull. Herb. Boissier (sér. 2) 8 (9): 668 (400). 1908.</tp:taxon-authority><xref ref-type="fig" rid="F2">Figures 2D, E</xref><xref ref-type="fig" rid="F3">; 3H, I</xref><tp:nomenclature-citation-list><tp:nomenclature-citation><tp:taxon-name><tp:taxon-name-part taxon-name-part-type="genus" reg="Calypogeia"/> <tp:taxon-name-part taxon-name-part-type="species" reg="gollanii"/></tp:taxon-name><comment>= <tp:taxon-name><tp:taxon-name-part taxon-name-part-type="genus" reg="Calypogeia">Calypogeia</tp:taxon-name-part> <tp:taxon-name-part taxon-name-part-type="species" reg="gollanii">gollanii</tp:taxon-name-part></tp:taxon-name> Steph. ex Bonner Index Hepaticarum, 1963. nom. inval. (Art. 38.1(a); no description). Authentic material (invalid names have no types): India. NW Himalaya: Mussoorie W. Gollan 01 Nov 1900 (original material, probably scheduled as the type): G [G00067720/23987!<sup><xref ref-type="fn" rid="en1">*</xref></sup>] Syn. nov. </comment></tp:nomenclature-citation></tp:nomenclature-citation-list></tp:nomenclature><tp:treatment-sec sec-type="Basionym" id="SECID0ESHAE"><title>Basionym.</title><p><italic><tp:taxon-name><tp:taxon-name-part taxon-name-part-type="genus" reg="Kantius">Kantius</tp:taxon-name-part> <tp:taxon-name-part taxon-name-part-type="species" reg="apiculatus">apiculatus</tp:taxon-name-part></tp:taxon-name></italic> Steph., Hedwigia 34 (2): 51, 1895.</p></tp:treatment-sec><tp:treatment-sec sec-type="material" id="SECID0EDIAE"><title>Type.</title><p>Java. Prof. Stahl (Lectotype (designated here): G [G00061103!]).</p></tp:treatment-sec><tp:treatment-sec sec-type="remarks" id="SECID0EIIAE"><title>Remarks.</title><p>The species was originally described from Java (<xref ref-type="bibr" rid="B66">Stephani 1895</xref>) and recorded from Borneo (<xref ref-type="bibr" rid="B19">Chuah-Petiot 2011</xref>) and Sri Lanka (<xref ref-type="bibr" rid="B43">Long and Rubasinghe 2014</xref>). <italic><tp:taxon-name><tp:taxon-name-part taxon-name-part-type="genus" reg="Calypogeia">Calypogeia</tp:taxon-name-part> <tp:taxon-name-part taxon-name-part-type="species" reg="gollanii">gollanii</tp:taxon-name-part></tp:taxon-name></italic> in India is the synonym of <italic><tp:taxon-name><tp:taxon-name-part taxon-name-part-type="genus" reg="Calypogeia">C.</tp:taxon-name-part> <tp:taxon-name-part taxon-name-part-type="species" reg="apiculata">apiculata</tp:taxon-name-part></tp:taxon-name></italic>. Although <italic><tp:taxon-name><tp:taxon-name-part taxon-name-part-type="genus" reg="Calypogeia">Calypogeia</tp:taxon-name-part> <tp:taxon-name-part taxon-name-part-type="species" reg="gollanii">gollanii</tp:taxon-name-part></tp:taxon-name></italic> is regarded as the synonym of <italic><tp:taxon-name><tp:taxon-name-part taxon-name-part-type="genus" reg="Calypogeia">C.</tp:taxon-name-part> <tp:taxon-name-part taxon-name-part-type="species" reg="azurea">azurea</tp:taxon-name-part></tp:taxon-name></italic> in the <ext-link xmlns:xlink="http://www.w3.org/1999/xlink" xlink:type="simple" ext-link-type="uri" xlink:href="https://bryophyteportal.org/">https://bryophyteportal.org/</ext-link>, the plants correspond in all ways to <italic><tp:taxon-name><tp:taxon-name-part taxon-name-part-type="genus" reg="Calypogeia">C.</tp:taxon-name-part> <tp:taxon-name-part taxon-name-part-type="species" reg="apiculata">apiculata</tp:taxon-name-part></tp:taxon-name></italic> Steph., although the leaf cuticle is very loosely (although obviously) papillose. <italic><tp:taxon-name><tp:taxon-name-part taxon-name-part-type="genus" reg="Calypogeia">Calypogeia</tp:taxon-name-part> <tp:taxon-name-part taxon-name-part-type="species" reg="azurea">azurea</tp:taxon-name-part></tp:taxon-name></italic> does not occur in East Asia (<xref ref-type="bibr" rid="B15">Buczkowska et al. 2018</xref>) and has much wider underleaves. <italic><tp:taxon-name><tp:taxon-name-part taxon-name-part-type="genus" reg="Calypogeia">Calypogeia</tp:taxon-name-part> <tp:taxon-name-part taxon-name-part-type="species" reg="apiculata">apiculata</tp:taxon-name-part></tp:taxon-name></italic> may also be mistaken for <italic><tp:taxon-name><tp:taxon-name-part taxon-name-part-type="genus" reg="Calypogeia">C.</tp:taxon-name-part> <tp:taxon-name-part taxon-name-part-type="species" reg="sphagnicola">sphagnicola</tp:taxon-name-part></tp:taxon-name></italic> (due to small underleaves) – generally <italic><tp:taxon-name><tp:taxon-name-part taxon-name-part-type="genus" reg="Sphagnum">Sphagnum</tp:taxon-name-part></tp:taxon-name></italic> swamp species that could hardly be expected in the Sino-Himalaya. In addition, <italic><tp:taxon-name><tp:taxon-name-part taxon-name-part-type="genus" reg="Calypogeia">Calypogeia</tp:taxon-name-part> <tp:taxon-name-part taxon-name-part-type="species" reg="sphagnicola">sphagnicola</tp:taxon-name-part></tp:taxon-name></italic> has highly distanced and smaller leaves and smooth leaf cuticles. Presumably, the reports of <italic><tp:taxon-name><tp:taxon-name-part taxon-name-part-type="genus" reg="Calypogeia">C.</tp:taxon-name-part> <tp:taxon-name-part taxon-name-part-type="species" reg="sphagnicola">sphagnicola</tp:taxon-name-part></tp:taxon-name></italic> in China may actually represent <italic><tp:taxon-name><tp:taxon-name-part taxon-name-part-type="genus" reg="Calypogeia">C.</tp:taxon-name-part> <tp:taxon-name-part taxon-name-part-type="species" reg="apiculata">apiculata</tp:taxon-name-part></tp:taxon-name></italic>.</p><p>The description based on the lectotype of <italic><tp:taxon-name><tp:taxon-name-part taxon-name-part-type="genus" reg="Calypogeia">C.</tp:taxon-name-part> <tp:taxon-name-part taxon-name-part-type="species" reg="apiculata">apiculata</tp:taxon-name-part></tp:taxon-name></italic> is as follows: plants 1.0–2.2 mm wide, 3–5 cm long, pale yellowish brownish in the herbarium; stem ~180 µm wide; rhizoids sparse to numerous in obliquely spreading fascicles, leaves distant to contiguous, nearly planar to slightly convex, rarely incurved to dorsal side (probably due to long drying and repeated soaking), 600–1100 × 450–800 µm, obliquely ovate, apiculate, very rarely shortly bidentate, decurrent in ventral base for 0.5–1.0 of stem width; underleaves as wide as stem or slightly wider, bilobed, undivided portion (1–)2 cells high, lateral teeth absent, decurrent for 1/3 of stem width or less; cuticle in leaves and underleaves very finely verruculose; cells in the midleaf 37–58 × 25–35 µm, thin-walled, trigones very small and concave.</p></tp:treatment-sec><tp:treatment-sec><!--Section generated to contain objects referenced in tp:taxon-treatment.--><fig id="F2" position="float" orientation="portrait"><object-id xmlns:xlink="http://www.w3.org/1999/xlink" content-type="doi" xlink:type="simple">10.3897/phytokeys.153.52920.figure2</object-id><object-id xmlns:xlink="http://www.w3.org/1999/xlink" content-type="arpha" xlink:type="simple">3C825248-B228-514E-89EB-4C90AD952BF7</object-id><label>Figure 2.</label><caption><p><italic><tp:taxon-name><tp:taxon-name-part taxon-name-part-type="genus" reg="Calypogeia">Calypogeia</tp:taxon-name-part> <tp:taxon-name-part taxon-name-part-type="species" reg="aeruginosa">aeruginosa</tp:taxon-name-part></tp:taxon-name></italic> Mitt.: <bold>A</bold> plant habit, fragment, ventral view <italic><tp:taxon-name><tp:taxon-name-part taxon-name-part-type="genus" reg="Calypogeia">Calypogeia</tp:taxon-name-part> <tp:taxon-name-part taxon-name-part-type="species" reg="angusta">angusta</tp:taxon-name-part></tp:taxon-name></italic> Steph.: <bold>B</bold> leaf <bold>C</bold> underleaf <italic><tp:taxon-name><tp:taxon-name-part taxon-name-part-type="genus" reg="Calypogeia">Calypogeia</tp:taxon-name-part> <tp:taxon-name-part taxon-name-part-type="species" reg="apiculata">apiculata</tp:taxon-name-part></tp:taxon-name></italic> (Steph.) Steph.: <bold>D</bold> plant habit, fragment, ventral view <bold>E</bold> leaf apex <italic><tp:taxon-name><tp:taxon-name-part taxon-name-part-type="genus" reg="Calypogeia">Calypogeia</tp:taxon-name-part> <tp:taxon-name-part taxon-name-part-type="species" reg="arguta">arguta</tp:taxon-name-part></tp:taxon-name></italic> Nees et Mont.: <bold>F</bold> plant habit, fragment, ventral view <italic><tp:taxon-name><tp:taxon-name-part taxon-name-part-type="genus" reg="Calypogeia">Calypogeia</tp:taxon-name-part> <tp:taxon-name-part taxon-name-part-type="species" reg="cordistipula">cordistipula</tp:taxon-name-part></tp:taxon-name></italic> (Steph.) Steph.: <bold>G</bold> underleaf <bold>H</bold> plant habit, fragment, ventral view <bold>I</bold> leaf <bold>J</bold> leaf margin cells <bold>K</bold> leaf middle cells. Scale bars: 1 mm (<bold>A, F</bold>); 500 µm (<bold>B, D, G</bold>); 200 µm (<bold>C, G</bold>); 50 µm (<bold>E, J, K</bold>); 2 (<bold>N</bold>); 2 mm (<bold>H</bold>). <bold>A</bold> from Isotype G00064244/5286; <bold>B, C</bold> from Lectotype G00067716; <bold>D, E</bold> Holotype G00061103; <bold>F</bold> Holotype STR (n. 163); <bold>G–K</bold> from Lectotype G00061105/10811.</p></caption><graphic xmlns:xlink="http://www.w3.org/1999/xlink" xlink:href="phytokeys-153-111-g002.jpg" position="float" orientation="portrait" xlink:type="simple" id="oo_432963.jpg"><uri content-type="original_file" xlink:type="simple">https://binary.pensoft.net/fig/432963</uri></graphic></fig><fig id="F3" position="float" orientation="portrait"><object-id xmlns:xlink="http://www.w3.org/1999/xlink" content-type="doi" xlink:type="simple">10.3897/phytokeys.153.52920.figure3</object-id><object-id xmlns:xlink="http://www.w3.org/1999/xlink" content-type="arpha" xlink:type="simple">DD71EF48-C373-57ED-9F77-84A3FA5B2BEC</object-id><label>Figure 3.</label><caption><p><italic><tp:taxon-name><tp:taxon-name-part taxon-name-part-type="genus" reg="Calypogeia">Calypogeia</tp:taxon-name-part> <tp:taxon-name-part taxon-name-part-type="species" reg="angusta">angusta</tp:taxon-name-part></tp:taxon-name></italic> Steph.: <bold>A</bold> plant habit, fragment, ventral view <bold>B, C, D</bold> underleaves <bold>E, F, G</bold> leaves <italic><tp:taxon-name><tp:taxon-name-part taxon-name-part-type="genus" reg="Calypogeia">Calypogeia</tp:taxon-name-part> <tp:taxon-name-part taxon-name-part-type="species" reg="apiculata">apiculata</tp:taxon-name-part></tp:taxon-name></italic> (Steph.) Steph.: <bold>H</bold> plant habit, fragment, ventral view <bold>I</bold> plant habit, fragment, ventral view <italic><tp:taxon-name><tp:taxon-name-part taxon-name-part-type="genus" reg="Calypogeia">Calypogeia</tp:taxon-name-part> <tp:taxon-name-part taxon-name-part-type="species" reg="arguta">arguta</tp:taxon-name-part></tp:taxon-name></italic> Nees et Mont.: <bold>J</bold> plant habit, fragment, ventral view <italic><tp:taxon-name><tp:taxon-name-part taxon-name-part-type="genus" reg="Calypogeia">Calypogeia</tp:taxon-name-part> <tp:taxon-name-part taxon-name-part-type="species" reg="cordistipula">cordistipula</tp:taxon-name-part></tp:taxon-name></italic> (Steph.) Steph.: <bold>K</bold> plant habit, fragment, dorsal view <bold>L</bold> plant habit, fragment, ventral view <bold>M, N</bold> leaves <bold>O, P</bold> underleaves. <bold>A–G</bold> from Lectotype G00067716; <bold>H, I</bold> lectotype G00061103; <bold>J</bold> holotype STR (n. 163); <bold>K–P</bold> from Lectotype G00061105/10811.</p></caption><graphic xmlns:xlink="http://www.w3.org/1999/xlink" xlink:href="phytokeys-153-111-g003.jpg" position="float" orientation="portrait" xlink:type="simple" id="oo_432964.jpg"><uri content-type="original_file" xlink:type="simple">https://binary.pensoft.net/fig/432964</uri></graphic></fig><fn-group><fn id="en1"><p>– About 80% of type specimens in liverwort herbarium in G have two codes: the first one was provided in pre-computer time, whereas the second one was provided in the digitalization process. The papers before 2000-th cited the only old number, whereas now it is better to cite the new one (linked with the picture in the database). However, we guess, the best choice is to cite both, because only in this case we may identify the numbers widely used before with the recent ones. Therefore, in our citation we use the new number first (sometimes only that, if no old number is available) and then, after slash, the old one.</p></fn></fn-group></tp:treatment-sec><ref-list><ref id="B66"><mixed-citation xmlns:xlink="http://www.w3.org/1999/xlink" xlink:type="simple"><person-group><name name-style="western"><surname>Stephani</surname><given-names>F</given-names></name></person-group> (<year>1895</year>) <article-title>Hepaticarum species novae VII.</article-title><source>Hedwigia</source><volume>34</volume>(<issue>2</issue>): <fpage>43</fpage>–<lpage>65</lpage>.</mixed-citation></ref><ref id="B19"><mixed-citation xmlns:xlink="http://www.w3.org/1999/xlink" xlink:type="simple"><person-group><name name-style="western"><surname>Chuah-Petiot</surname><given-names>MS</given-names></name></person-group> (<year>2011</year>) <article-title>A checklist of <tp:taxon-name><tp:taxon-name-part taxon-name-part-type="class">Hepaticae</tp:taxon-name-part></tp:taxon-name> and <tp:taxon-name><tp:taxon-name-part taxon-name-part-type="class">Anthocerotae</tp:taxon-name-part></tp:taxon-name> of Malaysia.</article-title><source>Polish Botanical Journal</source><volume>56</volume>(<issue>1</issue>): <fpage>1</fpage>–<lpage>44</lpage>.</mixed-citation></ref><ref id="B43"><mixed-citation xmlns:xlink="http://www.w3.org/1999/xlink" xlink:type="simple"><person-group><name name-style="western"><surname>Long</surname><given-names>DG</given-names></name><name name-style="western"><surname>Rubasinghe</surname><given-names>SCK</given-names></name></person-group> (<year>2014</year>) <article-title>Liverworts and Hornworts of Sri Lanka: A revised checklist.</article-title><source>Ceylon Journal of Science</source><volume>43</volume>(<issue>1</issue>): <fpage>1</fpage>–<lpage>36</lpage>. <ext-link xlink:type="simple" ext-link-type="doi" xlink:href="10.4038/cjsbs.v43i1.7280">https://doi.org/10.4038/cjsbs.v43i1.7280</ext-link></mixed-citation></ref><ref id="B15"><mixed-citation xmlns:xlink="http://www.w3.org/1999/xlink" xlink:type="simple"><person-group><name name-style="western"><surname>Buczkowska</surname><given-names>K</given-names></name><name name-style="western"><surname>Bakalin</surname><given-names>V</given-names></name><name name-style="western"><surname>Bączkiewicz</surname><given-names>A</given-names></name><name name-style="western"><surname>Aguero</surname><given-names>B</given-names></name><name name-style="western"><surname>Gonera</surname><given-names>P</given-names></name><name name-style="western"><surname>Ślipiko</surname><given-names>M</given-names></name><name name-style="western"><surname>Szczecińska</surname><given-names>M</given-names></name><name name-style="western"><surname>Sawicki</surname><given-names>J</given-names></name></person-group> (<year>2018</year>) Does <italic><tp:taxon-name><tp:taxon-name-part taxon-name-part-type="genus">Calypogeia</tp:taxon-name-part> <tp:taxon-name-part taxon-name-part-type="species">azurea</tp:taxon-name-part></tp:taxon-name></italic> (<tp:taxon-name><tp:taxon-name-part taxon-name-part-type="family">Calypogeiaceae</tp:taxon-name-part></tp:taxon-name>, <tp:taxon-name><tp:taxon-name-part taxon-name-part-type="phylum">Marchantiophyta</tp:taxon-name-part></tp:taxon-name>) occur outside Europe? Molecular and morphological evidence. PLoS One 13(10): e0204561. <ext-link xlink:type="simple" ext-link-type="doi" xlink:href="10.1371/journal.pone.0204561">https://doi.org/10.1371/journal.pone.0204561</ext-link></mixed-citation></ref></ref-list></tp:taxon-treatment>
