# Supplementary material for: A review of Calypogeia (Marchantiophyta) in the eastern Sino-Himalaya and Meta-Himalaya based mostly on types
Source: PhytoKeys. 2020 Jul 16;153:111–54. doi: 10.3897/phytokeys.153.52920 (PMC7381485; doi:10.3897/phytokeys.153.52920)
Supplement: XML Treatment for Calypogeia arguta [file phytokeys.153.52920-treatment4.xml]

<!DOCTYPE tp:taxon-treatment
  PUBLIC "-//TaxonX//DTD Taxonomic Treatment Publishing DTD v0 20100105//EN" "tax-treatment-NSO.dtd">
<tp:taxon-treatment xmlns:tp="http://www.plazi.org/taxpub"><tp:treatment-meta><kwd-group><label>Taxon classification</label><kwd><named-content xmlns:xlink="http://www.w3.org/1999/xlink" content-type="kingdom">Plantae</named-content></kwd><kwd><named-content xmlns:xlink="http://www.w3.org/1999/xlink" content-type="order">Jungermanniales</named-content></kwd><kwd><named-content xmlns:xlink="http://www.w3.org/1999/xlink" content-type="family">Calypogeiaceae</named-content></kwd></kwd-group><mixed-citation publication-type="journal"><person-group><name><surname>Bakalin</surname><given-names>Vadim A.</given-names></name><name><surname>Klimova</surname><given-names>Ksenia G.</given-names></name><name><surname>Nguyen</surname><given-names>Van Sinh</given-names></name></person-group><article-title>A review of <italic><tp:taxon-name><tp:taxon-name-part taxon-name-part-type="genus" reg="Calypogeia">Calypogeia</tp:taxon-name-part></tp:taxon-name></italic> (<tp:taxon-name><tp:taxon-name-part taxon-name-part-type="phylum">Marchantiophyta</tp:taxon-name-part></tp:taxon-name>) in the eastern Sino-Himalaya and Meta-Himalaya based mostly on types</article-title><source>PhytoKeys</source><day>16</day><month>7</month><year>2020</year><volume>153</volume><fpage>111</fpage><lpage>154</lpage><pub-id pub-id-type="doi">10.3897/phytokeys.153.52920</pub-id></mixed-citation></tp:treatment-meta><tp:nomenclature><tp:taxon-name><object-id xmlns:xlink="http://www.w3.org/1999/xlink" content-type="arpha" xlink:type="simple">05A9A4D0-882A-5231-88C5-9855E5B508F7</object-id>
              <tp:taxon-name-part taxon-name-part-type="genus" reg="Calypogeia">Calypogeia</tp:taxon-name-part>
              <tp:taxon-name-part taxon-name-part-type="species" reg="arguta">arguta</tp:taxon-name-part>
            </tp:taxon-name><tp:taxon-authority>Nees et Mont., Naturgesch. Eur. Leberm. 3: 24. 1838.</tp:taxon-authority><xref ref-type="fig" rid="F2">Figures 2F</xref><xref ref-type="fig" rid="F3">, 3J</xref><tp:nomenclature-citation-list><tp:nomenclature-citation><tp:taxon-name><tp:taxon-name-part taxon-name-part-type="genus" reg="Calypogeia"/> <tp:taxon-name-part taxon-name-part-type="species" reg="pusilla"/></tp:taxon-name><comment>= <tp:taxon-name><tp:taxon-name-part taxon-name-part-type="genus" reg="Calypogeia">Calypogeia</tp:taxon-name-part> <tp:taxon-name-part taxon-name-part-type="species" reg="pusilla">pusilla</tp:taxon-name-part></tp:taxon-name> Steph. Species Hepaticarum 6: 450. 1924. Type: India. India Orientalis: Madura A. Vella 1910 (Lectotype (designated here): G [G00067728/10974!]. </comment></tp:nomenclature-citation></tp:nomenclature-citation-list></tp:nomenclature><tp:treatment-sec sec-type="material" id="SECID0EKPAE"><title>Type.</title><p>Montagne (holotype: STR [(n. 163)!]).</p></tp:treatment-sec><tp:treatment-sec sec-type="remarks" id="SECID0EPPAE"><title>Remarks.</title><p>The species is described in “südlichen Frankreich, auf der Erde” (<xref ref-type="bibr" rid="B52">Nees 1838</xref>: 24), has generally suboceanic-Mediterranean (<xref ref-type="bibr" rid="B22">Damsholt 2002</xref>: 460) distribution, is widely distributed in Mediterranean areas in southern Europe (hardly spreading northward to Nordic countries) and North Africa, widely penetrates Asia along areas of the former Tethys Ocean surroundings and extends eastward to New Guinea; within North America, it is substituted by <italic><tp:taxon-name><tp:taxon-name-part taxon-name-part-type="genus" reg="Calypogeia">Calypogeia</tp:taxon-name-part> <tp:taxon-name-part taxon-name-part-type="species" reg="sullivantii">sullivantii</tp:taxon-name-part></tp:taxon-name></italic> Austin, a morphologically very similar taxon. In the genetic sense, this polymorphous taxon probably includes several cryptic or semicryptic species. <italic><tp:taxon-name><tp:taxon-name-part taxon-name-part-type="genus" reg="Calypogeia">Calypogeia</tp:taxon-name-part> <tp:taxon-name-part taxon-name-part-type="species" reg="pusilla">pusilla</tp:taxon-name-part></tp:taxon-name></italic>, described from Indian Madura, represents in morphological respects the only depauperate form of typical <italic><tp:taxon-name><tp:taxon-name-part taxon-name-part-type="genus" reg="Calypogeia">C.</tp:taxon-name-part> <tp:taxon-name-part taxon-name-part-type="species" reg="arguta">arguta</tp:taxon-name-part></tp:taxon-name></italic>.</p><p>Within East Asia, <italic><tp:taxon-name><tp:taxon-name-part taxon-name-part-type="genus" reg="Calypogeia">Calypogeia</tp:taxon-name-part> <tp:taxon-name-part taxon-name-part-type="species" reg="arguta">arguta</tp:taxon-name-part></tp:taxon-name></italic> is recorded from Assam, Sikkim, (<xref ref-type="bibr" rid="B59">Robinson 1964</xref>; <xref ref-type="bibr" rid="B8">Bapna and Kachroo 2000</xref>), eastern Nepal (<xref ref-type="bibr" rid="B54">Noguchi et al. 1966</xref>), several localities in China, namely, Guangxi (<xref ref-type="bibr" rid="B79">Zhu and So 2003</xref>), Hong Kong (<xref ref-type="bibr" rid="B78">Zhang and Lin 1997</xref>), Jiangxi (<xref ref-type="bibr" rid="B24">Fang et al. 1998</xref>), Jiangsu, Guangdong, Hainan, Taiwan (<xref ref-type="bibr" rid="B55">Piippo 1990</xref>), Liaoning, Shaanxi, Shandong, Hubei, Yunnan, Henan, Anhui, Zhejiang, Hunan, Fujian, Guangxi, Macau (<ext-link xmlns:xlink="http://www.w3.org/1999/xlink" xlink:type="simple" ext-link-type="uri" xlink:href="http://www.catalogueoflife.org/annual-checklist/2019/">http://www.catalogueoflife.org/annual-checklist/2019/</ext-link>), and Guizhou Provinces (<xref ref-type="bibr" rid="B3">Bakalin et al. 2015</xref>). At the northern edge of East Asia the species is recorded from Kuril Islands (<xref ref-type="bibr" rid="B2">Bakalin et al. 2009</xref>), Japan and Korean Peninsula (<ext-link xmlns:xlink="http://www.w3.org/1999/xlink" xlink:type="simple" ext-link-type="uri" xlink:href="http://www.catalogueoflife.org/annual-checklist/2019/">http://www.catalogueoflife.org/annual-checklist/2019/</ext-link>). In Southeast Asia it is known from Vietnam (<xref ref-type="bibr" rid="B62">Shu et al. 2017</xref>), Thailand, Andaman Islands, Nicobar Is, Malaya, Borneo, Sulawesi, Java (<ext-link xmlns:xlink="http://www.w3.org/1999/xlink" xlink:type="simple" ext-link-type="uri" xlink:href="http://www.catalogueoflife.org/annual-checklist/2019/">http://www.catalogueoflife.org/annual-checklist/2019/</ext-link>).</p><fig id="F3" position="float" orientation="portrait"><object-id xmlns:xlink="http://www.w3.org/1999/xlink" content-type="doi" xlink:type="simple">10.3897/phytokeys.153.52920.figure3</object-id><object-id xmlns:xlink="http://www.w3.org/1999/xlink" content-type="arpha" xlink:type="simple">DD71EF48-C373-57ED-9F77-84A3FA5B2BEC</object-id><label>Figure 3.</label><caption><p><italic><tp:taxon-name><tp:taxon-name-part taxon-name-part-type="genus" reg="Calypogeia">Calypogeia</tp:taxon-name-part> <tp:taxon-name-part taxon-name-part-type="species" reg="angusta">angusta</tp:taxon-name-part></tp:taxon-name></italic> Steph.: <bold>A</bold> plant habit, fragment, ventral view <bold>B, C, D</bold> underleaves <bold>E, F, G</bold> leaves <italic><tp:taxon-name><tp:taxon-name-part taxon-name-part-type="genus" reg="Calypogeia">Calypogeia</tp:taxon-name-part> <tp:taxon-name-part taxon-name-part-type="species" reg="apiculata">apiculata</tp:taxon-name-part></tp:taxon-name></italic> (Steph.) Steph.: <bold>H</bold> plant habit, fragment, ventral view <bold>I</bold> plant habit, fragment, ventral view <italic><tp:taxon-name><tp:taxon-name-part taxon-name-part-type="genus" reg="Calypogeia">Calypogeia</tp:taxon-name-part> <tp:taxon-name-part taxon-name-part-type="species" reg="arguta">arguta</tp:taxon-name-part></tp:taxon-name></italic> Nees et Mont.: <bold>J</bold> plant habit, fragment, ventral view <italic><tp:taxon-name><tp:taxon-name-part taxon-name-part-type="genus" reg="Calypogeia">Calypogeia</tp:taxon-name-part> <tp:taxon-name-part taxon-name-part-type="species" reg="cordistipula">cordistipula</tp:taxon-name-part></tp:taxon-name></italic> (Steph.) Steph.: <bold>K</bold> plant habit, fragment, dorsal view <bold>L</bold> plant habit, fragment, ventral view <bold>M, N</bold> leaves <bold>O, P</bold> underleaves. <bold>A–G</bold> from Lectotype G00067716; <bold>H, I</bold> lectotype G00061103; <bold>J</bold> holotype STR (n. 163); <bold>K–P</bold> from Lectotype G00061105/10811.</p></caption><graphic xmlns:xlink="http://www.w3.org/1999/xlink" xlink:href="phytokeys-153-111-g003.jpg" position="float" orientation="portrait" xlink:type="simple" id="oo_432964.jpg"><uri content-type="original_file" xlink:type="simple">https://binary.pensoft.net/fig/432964</uri></graphic></fig></tp:treatment-sec><tp:treatment-sec><!--Section generated to contain objects referenced in tp:taxon-treatment.--><fig id="F2" position="float" orientation="portrait"><object-id xmlns:xlink="http://www.w3.org/1999/xlink" content-type="doi" xlink:type="simple">10.3897/phytokeys.153.52920.figure2</object-id><object-id xmlns:xlink="http://www.w3.org/1999/xlink" content-type="arpha" xlink:type="simple">3C825248-B228-514E-89EB-4C90AD952BF7</object-id><label>Figure 2.</label><caption><p><italic><tp:taxon-name><tp:taxon-name-part taxon-name-part-type="genus" reg="Calypogeia">Calypogeia</tp:taxon-name-part> <tp:taxon-name-part taxon-name-part-type="species" reg="aeruginosa">aeruginosa</tp:taxon-name-part></tp:taxon-name></italic> Mitt.: <bold>A</bold> plant habit, fragment, ventral view <italic><tp:taxon-name><tp:taxon-name-part taxon-name-part-type="genus" reg="Calypogeia">Calypogeia</tp:taxon-name-part> <tp:taxon-name-part taxon-name-part-type="species" reg="angusta">angusta</tp:taxon-name-part></tp:taxon-name></italic> Steph.: <bold>B</bold> leaf <bold>C</bold> underleaf <italic><tp:taxon-name><tp:taxon-name-part taxon-name-part-type="genus" reg="Calypogeia">Calypogeia</tp:taxon-name-part> <tp:taxon-name-part taxon-name-part-type="species" reg="apiculata">apiculata</tp:taxon-name-part></tp:taxon-name></italic> (Steph.) Steph.: <bold>D</bold> plant habit, fragment, ventral view <bold>E</bold> leaf apex <italic><tp:taxon-name><tp:taxon-name-part taxon-name-part-type="genus" reg="Calypogeia">Calypogeia</tp:taxon-name-part> <tp:taxon-name-part taxon-name-part-type="species" reg="arguta">arguta</tp:taxon-name-part></tp:taxon-name></italic> Nees et Mont.: <bold>F</bold> plant habit, fragment, ventral view <italic><tp:taxon-name><tp:taxon-name-part taxon-name-part-type="genus" reg="Calypogeia">Calypogeia</tp:taxon-name-part> <tp:taxon-name-part taxon-name-part-type="species" reg="cordistipula">cordistipula</tp:taxon-name-part></tp:taxon-name></italic> (Steph.) Steph.: <bold>G</bold> underleaf <bold>H</bold> plant habit, fragment, ventral view <bold>I</bold> leaf <bold>J</bold> leaf margin cells <bold>K</bold> leaf middle cells. Scale bars: 1 mm (<bold>A, F</bold>); 500 µm (<bold>B, D, G</bold>); 200 µm (<bold>C, G</bold>); 50 µm (<bold>E, J, K</bold>); 2 (<bold>N</bold>); 2 mm (<bold>H</bold>). <bold>A</bold> from Isotype G00064244/5286; <bold>B, C</bold> from Lectotype G00067716; <bold>D, E</bold> Holotype G00061103; <bold>F</bold> Holotype STR (n. 163); <bold>G–K</bold> from Lectotype G00061105/10811.</p></caption><graphic xmlns:xlink="http://www.w3.org/1999/xlink" xlink:href="phytokeys-153-111-g002.jpg" position="float" orientation="portrait" xlink:type="simple" id="oo_432963.jpg"><uri content-type="original_file" xlink:type="simple">https://binary.pensoft.net/fig/432963</uri></graphic></fig></tp:treatment-sec><ref-list><ref id="B52"><mixed-citation xmlns:xlink="http://www.w3.org/1999/xlink" xlink:type="simple"><person-group><name name-style="western"><surname>Nees</surname><given-names>CG</given-names></name></person-group> (<year>1838</year>) Naturgeschichte der Europäischen Lebermoose, vol. 3. Grass, Barth &amp; Co., Breslau, 1–593.</mixed-citation></ref><ref id="B22"><mixed-citation xmlns:xlink="http://www.w3.org/1999/xlink" xlink:type="simple"><person-group><name name-style="western"><surname>Damsholt</surname><given-names>K</given-names></name></person-group> (<year>2002</year>) Illustrated flora of Nordic Liverworts and Hornworts. Nordic Bryological Society, Lund, 1–840.</mixed-citation></ref><ref id="B59"><mixed-citation xmlns:xlink="http://www.w3.org/1999/xlink" xlink:type="simple"><person-group><name name-style="western"><surname>Robinson</surname><given-names>H</given-names></name></person-group> (<year>1964</year>) <article-title>A small collection of Bryophytes from Upper Assam, India.</article-title><source>The Journal of the Hattori Botanical Laboratory</source><volume>27</volume>: <fpage>124</fpage>–<lpage>130</lpage>.</mixed-citation></ref><ref id="B8"><mixed-citation xmlns:xlink="http://www.w3.org/1999/xlink" xlink:type="simple"><person-group><name name-style="western"><surname>Bapna</surname><given-names>KR</given-names></name><name name-style="western"><surname>Kachroo</surname><given-names>P</given-names></name></person-group> (<year>2000</year>) Hepaticology in India-I. Himanshu Publications, Udaipur-New Delhi, 1–439.</mixed-citation></ref><ref id="B54"><mixed-citation xmlns:xlink="http://www.w3.org/1999/xlink" xlink:type="simple"><person-group><name name-style="western"><surname>Noguchi</surname><given-names>A</given-names></name><name name-style="western"><surname>Takaki</surname><given-names>N</given-names></name><name name-style="western"><surname>Inoue</surname><given-names>H</given-names></name></person-group> (<year>1966</year>) <article-title>Bryophytes collected by Dr. K. Yoda in Eastern Nepal.</article-title><source>Bulletin of the National Science Museum, Tokyo</source><volume>9</volume>: <fpage>359</fpage>–<lpage>386</lpage>.</mixed-citation></ref><ref id="B79"><mixed-citation xmlns:xlink="http://www.w3.org/1999/xlink" xlink:type="simple"><person-group><name name-style="western"><surname>Zhu</surname><given-names>RL</given-names></name><name name-style="western"><surname>So</surname><given-names>ML</given-names></name></person-group> (<year>2003</year>) <article-title>Liverworts and hornworts of Shangsi County of Guangxi (Kwangsi), with an updated checklist of the hepatic flora of Guangxi Province of China. Cryptogamie.</article-title><source>Bryologie</source><volume>24</volume>(<issue>4</issue>): <fpage>319</fpage>–<lpage>334</lpage>.</mixed-citation></ref><ref id="B78"><mixed-citation xmlns:xlink="http://www.w3.org/1999/xlink" xlink:type="simple"><person-group><name name-style="western"><surname>Zhang</surname><given-names>L</given-names></name><name name-style="western"><surname>Lin</surname><given-names>PJ</given-names></name></person-group> (<year>1997</year>) <article-title>A checklist of Bryophytes from Hong Kong.</article-title><source>The Journal of the Hattori Botanical Laboratory</source><volume>81</volume>: <fpage>307</fpage>–<lpage>326</lpage>.</mixed-citation></ref><ref id="B24"><mixed-citation xmlns:xlink="http://www.w3.org/1999/xlink" xlink:type="simple"><person-group><name name-style="western"><surname>Fang</surname><given-names>Y-M</given-names></name><name name-style="western"><surname>Enroth</surname><given-names>J</given-names></name><name name-style="western"><surname>Koponen</surname><given-names>T</given-names></name><name name-style="western"><surname>Piippo</surname><given-names>S</given-names></name></person-group> (<year>1998</year>) <article-title>The bryophytes of Jiangxi Province, China: An annotated checklist.</article-title><source>Hikobia</source><volume>12</volume>: <fpage>343</fpage>–<lpage>363</lpage>.</mixed-citation></ref><ref id="B55"><mixed-citation xmlns:xlink="http://www.w3.org/1999/xlink" xlink:type="simple"><person-group><name name-style="western"><surname>Piippo</surname><given-names>S</given-names></name></person-group> (<year>1990</year>) <article-title>Annotated catalogue of Chinese <tp:taxon-name><tp:taxon-name-part taxon-name-part-type="class">Hepaticae</tp:taxon-name-part></tp:taxon-name> and <tp:taxon-name><tp:taxon-name-part taxon-name-part-type="class">Anthocerotae</tp:taxon-name-part></tp:taxon-name>.</article-title><source>The Journal of the Hattori Botanical Laboratory</source><volume>68</volume>: <fpage>1</fpage>–<lpage>192</lpage>.</mixed-citation></ref><ref id="B3"><mixed-citation xmlns:xlink="http://www.w3.org/1999/xlink" xlink:type="simple"><person-group><name name-style="western"><surname>Bakalin</surname><given-names>VA</given-names></name><name name-style="western"><surname>Xiong</surname><given-names>Y</given-names></name><name name-style="western"><surname>Borovichev</surname><given-names>EA</given-names></name></person-group> (<year>2015</year>) <article-title>Additions to the knowledge of Guizhou hepatics (South China).</article-title><source>Arctoa</source><volume>24</volume>(<issue>1</issue>): <fpage>509</fpage>–<lpage>519</lpage>. <ext-link xlink:type="simple" ext-link-type="doi" xlink:href="10.15298/arctoa.24.42">https://doi.org/10.15298/arctoa.24.42</ext-link></mixed-citation></ref><ref id="B2"><mixed-citation xmlns:xlink="http://www.w3.org/1999/xlink" xlink:type="simple"><person-group><name name-style="western"><surname>Bakalin</surname><given-names>VA</given-names></name><name name-style="western"><surname>Cherdantseva</surname><given-names>VY</given-names></name><name name-style="western"><surname>Ignatov</surname><given-names>MS</given-names></name><name name-style="western"><surname>Ignatova</surname><given-names>EA</given-names></name><name name-style="western"><surname>Nyushko</surname><given-names>TI</given-names></name></person-group> (<year>2009</year>) <article-title>Bryophyte flora of the South Kuril Islands (East Asia).</article-title><source>Arctoa</source><volume>18</volume>(<issue>1</issue>): <fpage>69</fpage>–<lpage>114</lpage>. <ext-link xlink:type="simple" ext-link-type="doi" xlink:href="10.15298/arctoa.18.03">https://doi.org/10.15298/arctoa.18.03</ext-link></mixed-citation></ref><ref id="B62"><mixed-citation xmlns:xlink="http://www.w3.org/1999/xlink" xlink:type="simple"><person-group><name name-style="western"><surname>Shu</surname><given-names>L</given-names></name><name name-style="western"><surname>Xiang</surname><given-names>Y-L</given-names></name><name name-style="western"><surname>Cheng</surname><given-names>X-F</given-names></name><name name-style="western"><surname>Wei</surname><given-names>Y-M</given-names></name><name name-style="western"><surname>Wang</surname><given-names>J</given-names></name><name name-style="western"><surname>Zhang</surname><given-names>L-N</given-names></name><name name-style="western"><surname>Li</surname><given-names>W</given-names></name><name name-style="western"><surname>Yin</surname><given-names>X-B</given-names></name><name name-style="western"><surname>Zhang</surname><given-names>W-P</given-names></name><name name-style="western"><surname>Zhao</surname><given-names>C-X</given-names></name><name name-style="western"><surname>Peng</surname><given-names>T</given-names></name><name name-style="western"><surname>Do</surname><given-names>TV</given-names></name><name name-style="western"><surname>Lu</surname><given-names>TN</given-names></name><name name-style="western"><surname>Zhu</surname><given-names>R-L</given-names></name></person-group> (<year>2017</year>) <article-title>New Liverwort and Hornwort Records for Vietnam. Cryptogamie.</article-title><source>Bryologie</source><volume>38</volume>(<issue>4</issue>): <fpage>411</fpage>–<lpage>445</lpage>. <ext-link xlink:type="simple" ext-link-type="doi" xlink:href="10.7872/cryb/v38.iss4.2017.411">https://doi.org/10.7872/cryb/v38.iss4.2017.411</ext-link></mixed-citation></ref></ref-list></tp:taxon-treatment>
