# Supplementary material for: A review of Calypogeia (Marchantiophyta) in the eastern Sino-Himalaya and Meta-Himalaya based mostly on types
Source: PhytoKeys. 2020 Jul 16;153:111–54. doi: 10.3897/phytokeys.153.52920 (PMC7381485; doi:10.3897/phytokeys.153.52920)
Supplement: XML Treatment for Calypogeia cordistipula [file phytokeys.153.52920-treatment5.xml]

<!DOCTYPE tp:taxon-treatment
  PUBLIC "-//TaxonX//DTD Taxonomic Treatment Publishing DTD v0 20100105//EN" "tax-treatment-NSO.dtd">
<tp:taxon-treatment xmlns:tp="http://www.plazi.org/taxpub"><tp:treatment-meta><kwd-group><label>Taxon classification</label><kwd><named-content xmlns:xlink="http://www.w3.org/1999/xlink" content-type="kingdom">Plantae</named-content></kwd><kwd><named-content xmlns:xlink="http://www.w3.org/1999/xlink" content-type="order">Jungermanniales</named-content></kwd><kwd><named-content xmlns:xlink="http://www.w3.org/1999/xlink" content-type="family">Calypogeiaceae</named-content></kwd></kwd-group><mixed-citation publication-type="journal"><person-group><name><surname>Bakalin</surname><given-names>Vadim A.</given-names></name><name><surname>Klimova</surname><given-names>Ksenia G.</given-names></name><name><surname>Nguyen</surname><given-names>Van Sinh</given-names></name></person-group><article-title>A review of <italic><tp:taxon-name><tp:taxon-name-part taxon-name-part-type="genus" reg="Calypogeia">Calypogeia</tp:taxon-name-part></tp:taxon-name></italic> (<tp:taxon-name><tp:taxon-name-part taxon-name-part-type="phylum">Marchantiophyta</tp:taxon-name-part></tp:taxon-name>) in the eastern Sino-Himalaya and Meta-Himalaya based mostly on types</article-title><source>PhytoKeys</source><day>16</day><month>7</month><year>2020</year><volume>153</volume><fpage>111</fpage><lpage>154</lpage><pub-id pub-id-type="doi">10.3897/phytokeys.153.52920</pub-id></mixed-citation></tp:treatment-meta><tp:nomenclature><tp:taxon-name><object-id xmlns:xlink="http://www.w3.org/1999/xlink" content-type="arpha" xlink:type="simple">17393B03-C974-59A8-B545-D4662CB96AD0</object-id>
              <tp:taxon-name-part taxon-name-part-type="genus" reg="Calypogeia">Calypogeia</tp:taxon-name-part>
              <tp:taxon-name-part taxon-name-part-type="species" reg="cordistipula">cordistipula</tp:taxon-name-part>
            </tp:taxon-name><tp:taxon-authority>(Steph.) Steph. Species Hepaticarum 3: 400. 1908.</tp:taxon-authority><xref ref-type="fig" rid="F2">Figures 2G–K</xref><xref ref-type="fig" rid="F3">, 3K–P</xref><tp:nomenclature-citation-list><tp:nomenclature-citation><tp:taxon-name><tp:taxon-name-part taxon-name-part-type="genus" reg="Cincinnulus"/> <tp:taxon-name-part taxon-name-part-type="species" reg="cordistipulus"/></tp:taxon-name><comment>= <tp:taxon-name><tp:taxon-name-part taxon-name-part-type="genus" reg="Cincinnulus">Cincinnulus</tp:taxon-name-part> <tp:taxon-name-part taxon-name-part-type="species" reg="cordistipulus">cordistipulus</tp:taxon-name-part></tp:taxon-name> Steph. Mémoires de la Société des Sciences Naturelles et Mathématiques de Cherbourg 29: 210. 1894. </comment></tp:nomenclature-citation></tp:nomenclature-citation-list></tp:nomenclature><tp:treatment-sec sec-type="material" id="SECID0ERXAE"><title>Type.</title><p>China. Yunnan: Hokin Delavay, no 1623 (Lectotype (designated here): G [G00061105/10811!]).</p></tp:treatment-sec><tp:treatment-sec sec-type="remarks" id="SECID0EWXAE"><title>Remarks.</title><p><italic><tp:taxon-name><tp:taxon-name-part taxon-name-part-type="genus" reg="Calypogeia">Calypogeia</tp:taxon-name-part> <tp:taxon-name-part taxon-name-part-type="species" reg="cordistipula">cordistipula</tp:taxon-name-part></tp:taxon-name></italic> (Steph.) Steph was reported by <xref ref-type="bibr" rid="B55">Piippo (1990)</xref> for Chinese Yunnan (based on the type) but later synonymized with <italic><tp:taxon-name><tp:taxon-name-part taxon-name-part-type="genus" reg="Calypogeia">C.</tp:taxon-name-part> <tp:taxon-name-part taxon-name-part-type="species" reg="neesiana">neesiana</tp:taxon-name-part></tp:taxon-name></italic> (<xref ref-type="bibr" rid="B56">Piippo et al. 1997</xref>). However, the two species are quite different. The differences from <italic><tp:taxon-name><tp:taxon-name-part taxon-name-part-type="genus" reg="Calypogeia">C.</tp:taxon-name-part> <tp:taxon-name-part taxon-name-part-type="species" reg="neesiana">neesiana</tp:taxon-name-part></tp:taxon-name></italic> include acute leaf apex, slightly larger cells, acute sinus in underleaves, absence of distinctly elongated cells along leaf margin, no pale coloration (in the present specimen, we suspect blue oil bodies because plants become somewhat blackish-grayish as is common for blue-oil-bodied taxa). We suggest that <italic><tp:taxon-name><tp:taxon-name-part taxon-name-part-type="genus" reg="Calypogeia">C.</tp:taxon-name-part> <tp:taxon-name-part taxon-name-part-type="species" reg="neesiana">neesiana</tp:taxon-name-part></tp:taxon-name></italic> does not occur in the Sino-Himalaya and that all records of that species may actually belong to <italic><tp:taxon-name><tp:taxon-name-part taxon-name-part-type="genus" reg="Calypogeia">C.</tp:taxon-name-part> <tp:taxon-name-part taxon-name-part-type="species" reg="cordistipula">cordistipula</tp:taxon-name-part></tp:taxon-name></italic>.</p><p>The description based on the lectotype is as follows: plants greenish brownish to grayish brown, 1.5–2.1 mm wide, translucent, slightly glistening; stem ~2500 µm wide, branching not seen; rhizoids common, in brownish fascicles erect to upward obliquely spreading; leaves obliquely inserted, subhorizontally oriented, overlapping 1/2 of the next leaf in the base, loosely concave to almost planar, with apex slightly turned to dorsal side, not or for 1/3 of stem width decurrent, 800–1200 × 800–1200 µm, obliquely widely ovate-triangular, apex acute, never divided; underleaves appressed to the stem to obliquely spreading, 1.8–2.5 as wide as stem, decurrent for 1/2–2/3 of stem width, divided by U- to V-shaped sinus into two lobes without additional teeth, lobes obtuse, undivided portion 3–5 cells high; midleaf cells 40–50 × 40–68 µm, thin-walled, trigones small to very small, concave, cuticle virtually smooth.</p></tp:treatment-sec><tp:treatment-sec><!--Section generated to contain objects referenced in tp:taxon-treatment.--><fig id="F2" position="float" orientation="portrait"><object-id xmlns:xlink="http://www.w3.org/1999/xlink" content-type="doi" xlink:type="simple">10.3897/phytokeys.153.52920.figure2</object-id><object-id xmlns:xlink="http://www.w3.org/1999/xlink" content-type="arpha" xlink:type="simple">3C825248-B228-514E-89EB-4C90AD952BF7</object-id><label>Figure 2.</label><caption><p><italic><tp:taxon-name><tp:taxon-name-part taxon-name-part-type="genus" reg="Calypogeia">Calypogeia</tp:taxon-name-part> <tp:taxon-name-part taxon-name-part-type="species" reg="aeruginosa">aeruginosa</tp:taxon-name-part></tp:taxon-name></italic> Mitt.: <bold>A</bold> plant habit, fragment, ventral view <italic><tp:taxon-name><tp:taxon-name-part taxon-name-part-type="genus" reg="Calypogeia">Calypogeia</tp:taxon-name-part> <tp:taxon-name-part taxon-name-part-type="species" reg="angusta">angusta</tp:taxon-name-part></tp:taxon-name></italic> Steph.: <bold>B</bold> leaf <bold>C</bold> underleaf <italic><tp:taxon-name><tp:taxon-name-part taxon-name-part-type="genus" reg="Calypogeia">Calypogeia</tp:taxon-name-part> <tp:taxon-name-part taxon-name-part-type="species" reg="apiculata">apiculata</tp:taxon-name-part></tp:taxon-name></italic> (Steph.) Steph.: <bold>D</bold> plant habit, fragment, ventral view <bold>E</bold> leaf apex <italic><tp:taxon-name><tp:taxon-name-part taxon-name-part-type="genus" reg="Calypogeia">Calypogeia</tp:taxon-name-part> <tp:taxon-name-part taxon-name-part-type="species" reg="arguta">arguta</tp:taxon-name-part></tp:taxon-name></italic> Nees et Mont.: <bold>F</bold> plant habit, fragment, ventral view <italic><tp:taxon-name><tp:taxon-name-part taxon-name-part-type="genus" reg="Calypogeia">Calypogeia</tp:taxon-name-part> <tp:taxon-name-part taxon-name-part-type="species" reg="cordistipula">cordistipula</tp:taxon-name-part></tp:taxon-name></italic> (Steph.) Steph.: <bold>G</bold> underleaf <bold>H</bold> plant habit, fragment, ventral view <bold>I</bold> leaf <bold>J</bold> leaf margin cells <bold>K</bold> leaf middle cells. Scale bars: 1 mm (<bold>A, F</bold>); 500 µm (<bold>B, D, G</bold>); 200 µm (<bold>C, G</bold>); 50 µm (<bold>E, J, K</bold>); 2 (<bold>N</bold>); 2 mm (<bold>H</bold>). <bold>A</bold> from Isotype G00064244/5286; <bold>B, C</bold> from Lectotype G00067716; <bold>D, E</bold> Holotype G00061103; <bold>F</bold> Holotype STR (n. 163); <bold>G–K</bold> from Lectotype G00061105/10811.</p></caption><graphic xmlns:xlink="http://www.w3.org/1999/xlink" xlink:href="phytokeys-153-111-g002.jpg" position="float" orientation="portrait" xlink:type="simple" id="oo_432963.jpg"><uri content-type="original_file" xlink:type="simple">https://binary.pensoft.net/fig/432963</uri></graphic></fig><fig id="F3" position="float" orientation="portrait"><object-id xmlns:xlink="http://www.w3.org/1999/xlink" content-type="doi" xlink:type="simple">10.3897/phytokeys.153.52920.figure3</object-id><object-id xmlns:xlink="http://www.w3.org/1999/xlink" content-type="arpha" xlink:type="simple">DD71EF48-C373-57ED-9F77-84A3FA5B2BEC</object-id><label>Figure 3.</label><caption><p><italic><tp:taxon-name><tp:taxon-name-part taxon-name-part-type="genus" reg="Calypogeia">Calypogeia</tp:taxon-name-part> <tp:taxon-name-part taxon-name-part-type="species" reg="angusta">angusta</tp:taxon-name-part></tp:taxon-name></italic> Steph.: <bold>A</bold> plant habit, fragment, ventral view <bold>B, C, D</bold> underleaves <bold>E, F, G</bold> leaves <italic><tp:taxon-name><tp:taxon-name-part taxon-name-part-type="genus" reg="Calypogeia">Calypogeia</tp:taxon-name-part> <tp:taxon-name-part taxon-name-part-type="species" reg="apiculata">apiculata</tp:taxon-name-part></tp:taxon-name></italic> (Steph.) Steph.: <bold>H</bold> plant habit, fragment, ventral view <bold>I</bold> plant habit, fragment, ventral view <italic><tp:taxon-name><tp:taxon-name-part taxon-name-part-type="genus" reg="Calypogeia">Calypogeia</tp:taxon-name-part> <tp:taxon-name-part taxon-name-part-type="species" reg="arguta">arguta</tp:taxon-name-part></tp:taxon-name></italic> Nees et Mont.: <bold>J</bold> plant habit, fragment, ventral view <italic><tp:taxon-name><tp:taxon-name-part taxon-name-part-type="genus" reg="Calypogeia">Calypogeia</tp:taxon-name-part> <tp:taxon-name-part taxon-name-part-type="species" reg="cordistipula">cordistipula</tp:taxon-name-part></tp:taxon-name></italic> (Steph.) Steph.: <bold>K</bold> plant habit, fragment, dorsal view <bold>L</bold> plant habit, fragment, ventral view <bold>M, N</bold> leaves <bold>O, P</bold> underleaves. <bold>A–G</bold> from Lectotype G00067716; <bold>H, I</bold> lectotype G00061103; <bold>J</bold> holotype STR (n. 163); <bold>K–P</bold> from Lectotype G00061105/10811.</p></caption><graphic xmlns:xlink="http://www.w3.org/1999/xlink" xlink:href="phytokeys-153-111-g003.jpg" position="float" orientation="portrait" xlink:type="simple" id="oo_432964.jpg"><uri content-type="original_file" xlink:type="simple">https://binary.pensoft.net/fig/432964</uri></graphic></fig></tp:treatment-sec><ref-list><ref id="B55"><mixed-citation xmlns:xlink="http://www.w3.org/1999/xlink" xlink:type="simple"><person-group><name name-style="western"><surname>Piippo</surname><given-names>S</given-names></name></person-group> (<year>1990</year>) <article-title>Annotated catalogue of Chinese <tp:taxon-name><tp:taxon-name-part taxon-name-part-type="class">Hepaticae</tp:taxon-name-part></tp:taxon-name> and <tp:taxon-name><tp:taxon-name-part taxon-name-part-type="class">Anthocerotae</tp:taxon-name-part></tp:taxon-name>.</article-title><source>The Journal of the Hattori Botanical Laboratory</source><volume>68</volume>: <fpage>1</fpage>–<lpage>192</lpage>.</mixed-citation></ref><ref id="B56"><mixed-citation xmlns:xlink="http://www.w3.org/1999/xlink" xlink:type="simple"><person-group><name name-style="western"><surname>Piippo</surname><given-names>S</given-names></name><name name-style="western"><surname>He</surname><given-names>XL</given-names></name><name name-style="western"><surname>Koponen</surname><given-names>T</given-names></name></person-group> (<year>1997</year>) <article-title>Hepatics from northwest Sichuan, China, with a checklist of Sichuan hepatics.</article-title><source>Annales Botanici Fennici</source><volume>34</volume>: <fpage>51</fpage>–<lpage>63</lpage>.</mixed-citation></ref></ref-list></tp:taxon-treatment>
