# Supplementary material for: A review of Calypogeia (Marchantiophyta) in the eastern Sino-Himalaya and Meta-Himalaya based mostly on types
Source: PhytoKeys. 2020 Jul 16;153:111–54. doi: 10.3897/phytokeys.153.52920 (PMC7381485; doi:10.3897/phytokeys.153.52920)
Supplement: XML Treatment for Calypogeia granulata [file phytokeys.153.52920-treatment6.xml]

<!DOCTYPE tp:taxon-treatment
  PUBLIC "-//TaxonX//DTD Taxonomic Treatment Publishing DTD v0 20100105//EN" "tax-treatment-NSO.dtd">
<tp:taxon-treatment xmlns:tp="http://www.plazi.org/taxpub"><tp:treatment-meta><kwd-group><label>Taxon classification</label><kwd><named-content xmlns:xlink="http://www.w3.org/1999/xlink" content-type="kingdom">Plantae</named-content></kwd><kwd><named-content xmlns:xlink="http://www.w3.org/1999/xlink" content-type="order">Jungermanniales</named-content></kwd><kwd><named-content xmlns:xlink="http://www.w3.org/1999/xlink" content-type="family">Calypogeiaceae</named-content></kwd></kwd-group><mixed-citation publication-type="journal"><person-group><name><surname>Bakalin</surname><given-names>Vadim A.</given-names></name><name><surname>Klimova</surname><given-names>Ksenia G.</given-names></name><name><surname>Nguyen</surname><given-names>Van Sinh</given-names></name></person-group><article-title>A review of <italic><tp:taxon-name><tp:taxon-name-part taxon-name-part-type="genus" reg="Calypogeia">Calypogeia</tp:taxon-name-part></tp:taxon-name></italic> (<tp:taxon-name><tp:taxon-name-part taxon-name-part-type="phylum">Marchantiophyta</tp:taxon-name-part></tp:taxon-name>) in the eastern Sino-Himalaya and Meta-Himalaya based mostly on types</article-title><source>PhytoKeys</source><day>16</day><month>7</month><year>2020</year><volume>153</volume><fpage>111</fpage><lpage>154</lpage><pub-id pub-id-type="doi">10.3897/phytokeys.153.52920</pub-id></mixed-citation></tp:treatment-meta><tp:nomenclature><tp:taxon-name><object-id xmlns:xlink="http://www.w3.org/1999/xlink" content-type="arpha" xlink:type="simple">4D3BB26D-31A0-5EDD-A4ED-7711115424DC</object-id>
              <tp:taxon-name-part taxon-name-part-type="genus" reg="Calypogeia">Calypogeia</tp:taxon-name-part>
              <tp:taxon-name-part taxon-name-part-type="species" reg="granulata">granulata</tp:taxon-name-part>
            </tp:taxon-name><tp:taxon-authority>Inoue, J. Jap. Bot. 43 (10/11): 468. 1968.</tp:taxon-authority><xref ref-type="fig" rid="F4">Figures 4A–K</xref><xref ref-type="fig" rid="F5">, 5A–E</xref></tp:nomenclature><tp:treatment-sec sec-type="material" id="SECID0EI2AE"><title>Type.</title><p>Japan. Saitama Prefecture: Kuroyama, 500 m a.s.l., 24 June 1968 H. Inoue 18004 (holotype: TNS [174361!]; isotype: G [G00114896!]).</p><p><italic><tp:taxon-name><tp:taxon-name-part taxon-name-part-type="genus" reg="Calypogeia">Calypogeia</tp:taxon-name-part> <tp:taxon-name-part taxon-name-part-type="species" reg="granulata">granulata</tp:taxon-name-part></tp:taxon-name></italic> was previously treated as a Japanese endemic taxon. Later, however, it was recorded (also confirmed by DNA testing) for northern Vietnam and Guizhou Province in China (<xref ref-type="bibr" rid="B15">Buczkowska et al. 2018</xref>; <xref ref-type="bibr" rid="B4">Bakalin et al. 2018</xref>). Moreover, strong infraspecific genetic variation was observed within the taxon. It is worth mentioning that some Japanese populations are farther from the type that was also sequenced than the genetic distance between the type and the accessions from Guizhou and Vietnam (cf. <xref ref-type="bibr" rid="B15">Buczkowska et al. 2018</xref>). Two specimens named <italic><tp:taxon-name><tp:taxon-name-part taxon-name-part-type="genus" reg="Calypogeia">C.</tp:taxon-name-part> <tp:taxon-name-part taxon-name-part-type="species" reg="granulata">granulata</tp:taxon-name-part></tp:taxon-name></italic> from Japan (<xref ref-type="bibr" rid="B15">Buczkowska et al. 2018</xref>) are so well distanced from the bulk of other so-named specimens that they may be regarded as discrete subspecies (if not separate species!). The variation in oil body color was additionally observed in the species. The taxon was described as having blue-grayish oil bodies, but oil bodies are totally gray to grayish in Guizhou material. Whether these colors represent the stage preceding morphological deterioration or a real morphological peculiarity of geographically distanced populations is currently unknown.</p><fig id="F4" position="float" orientation="portrait"><object-id xmlns:xlink="http://www.w3.org/1999/xlink" content-type="doi" xlink:type="simple">10.3897/phytokeys.153.52920.figure4</object-id><object-id xmlns:xlink="http://www.w3.org/1999/xlink" content-type="arpha" xlink:type="simple">78FD2292-8F1F-561A-960F-04A3C7E0A05B</object-id><label>Figure 4.</label><caption><p><italic><tp:taxon-name><tp:taxon-name-part taxon-name-part-type="genus" reg="Calypogeia">Calypogeia</tp:taxon-name-part> <tp:taxon-name-part taxon-name-part-type="species" reg="granulata">granulata</tp:taxon-name-part></tp:taxon-name></italic> Inoue: <bold>A</bold> plant habit, fragment, ventral view <bold>B</bold> plant habit, fragment, dorsal view <bold>C, D, H, I, J</bold> leaves <bold>E, F, G, K</bold> underleaves <italic><tp:taxon-name><tp:taxon-name-part taxon-name-part-type="genus" reg="Calypogeia">Calypogeia</tp:taxon-name-part> <tp:taxon-name-part taxon-name-part-type="species" reg="lunata">lunata</tp:taxon-name-part></tp:taxon-name></italic> Mitt.: <bold>L</bold> plant habit, fragment, ventral view <bold>M, N, O</bold> leaves <bold>P, Q, R, S</bold> underleaves <italic><tp:taxon-name><tp:taxon-name-part taxon-name-part-type="genus" reg="Calypogeia">Calypogeia</tp:taxon-name-part> <tp:taxon-name-part taxon-name-part-type="species" reg="marginella">marginella</tp:taxon-name-part></tp:taxon-name></italic> Mitt.: <bold>T</bold> plant habit, fragment, ventral view <bold>U, V, W, X, AB, AC</bold> underleaves <bold>Y, Z</bold> leaves <bold>AA</bold> plant habit, fragment, dorsal view <italic><tp:taxon-name><tp:taxon-name-part taxon-name-part-type="genus" reg="Calypogeia">Calypogeia</tp:taxon-name-part> <tp:taxon-name-part taxon-name-part-type="species" reg="tosana">tosana</tp:taxon-name-part></tp:taxon-name></italic> (Steph.) Steph. <bold>AD, AE, AF</bold> leaves <bold>AG, AH</bold> underleaves. <bold>A–G</bold> from Syntype G00114896; <bold>L, P–S</bold> from Long no 10664, JE <bold>H–K</bold> from 18004 TNS 174361; <bold>M–O</bold> from Syntype G00064229/5288; <bold>T–Z</bold> from Syntype G00113555/5289; <bold>AA, AB, AC</bold> from Syntype JE-04005904; <bold>AD, AE, AF, AG, AH</bold> from Lectotype G00047274/26013.</p></caption><graphic xmlns:xlink="http://www.w3.org/1999/xlink" xlink:href="phytokeys-153-111-g004.jpg" position="float" orientation="portrait" xlink:type="simple" id="oo_432965.jpg"><uri content-type="original_file" xlink:type="simple">https://binary.pensoft.net/fig/432965</uri></graphic></fig><p>Morphologically, the taxon is similar to <italic><tp:taxon-name><tp:taxon-name-part taxon-name-part-type="genus" reg="Calypogeia">Calypogeia</tp:taxon-name-part> <tp:taxon-name-part taxon-name-part-type="species" reg="tosana">tosana</tp:taxon-name-part></tp:taxon-name></italic> (due to bisbifid underleaves and acute, sometimes incised leaves), from which it differs in underleaves decurrent for 2/3–3/3 of stem width and oil bodies indicated even in the original label as grayish blue “with numerous granules” (= finely granulate).</p><p>The description based on type specimens is as follows: plants green, strongly glistening, translucent, 1.5–2.1 mm wide, 1–3 cm long; stem greenish, soft, 220–320 µm wide, sparsely ventrally branched; rhizoids sparse to common, in unclear loose fascicles, obliquely spreading, grayish; leaves contiguous to subimbricate (overlap 1/3 of above situated leaf), very obliquely to subhorizontally inserted, slightly convex, apical third turned to ventral side, not or shortly decurrent, when flattened -– obliquely triangular-ovate, 900–1000 × 900–1000 µm, very shortly incised or apex apiculate; underleaves obliquely spreading, decurrent for 1/3–2/3 of leaf length, commonly bisbifid, divided by U-shaped sinus, undivided area 2–3 cell high, 250–300 × 550 µm, 1.1–1.6 as wide as stem; cells in the midleaf thin-walled, with vestigial trigones, 32.5–52.5 × 30.0–37.5 µm, cuticle smooth.</p><fig id="F5" position="float" orientation="portrait"><object-id xmlns:xlink="http://www.w3.org/1999/xlink" content-type="doi" xlink:type="simple">10.3897/phytokeys.153.52920.figure5</object-id><object-id xmlns:xlink="http://www.w3.org/1999/xlink" content-type="arpha" xlink:type="simple">520EAC86-BBCA-51F8-A926-263E32D262D4</object-id><label>Figure 5.</label><caption><p><italic><tp:taxon-name><tp:taxon-name-part taxon-name-part-type="genus" reg="Calypogeia">Calypogeia</tp:taxon-name-part> <tp:taxon-name-part taxon-name-part-type="species" reg="granulata">granulata</tp:taxon-name-part></tp:taxon-name></italic> Inoue: <bold>A</bold> plant habit, fragment, ventral view <bold>B, F</bold> underleaves <bold>C</bold> leaf middle cells <bold>D, E</bold> leaves <italic><tp:taxon-name><tp:taxon-name-part taxon-name-part-type="genus" reg="Calypogeia">Calypogeia</tp:taxon-name-part> <tp:taxon-name-part taxon-name-part-type="species" reg="lunata">lunata</tp:taxon-name-part></tp:taxon-name></italic> Mitt.: <bold>G, H</bold> leaves <bold>I, J</bold> underleaves. Scale bars: 500 µm (<bold>A, B, D, E, G, H</bold>); 200 µm (<bold>F, I, J</bold>); 50 µm (<bold>C</bold>). <bold>A, B, C</bold> from Holotype 18004 TNS 174361; <bold>D, E, F</bold> from Isotype G00114896; <bold>G, H, I, J</bold> Syntype G00064229/5288.</p></caption><graphic xmlns:xlink="http://www.w3.org/1999/xlink" xlink:href="phytokeys-153-111-g005.jpg" position="float" orientation="portrait" xlink:type="simple" id="oo_432966.jpg"><uri content-type="original_file" xlink:type="simple">https://binary.pensoft.net/fig/432966</uri></graphic></fig></tp:treatment-sec><ref-list><ref id="B15"><mixed-citation xmlns:xlink="http://www.w3.org/1999/xlink" xlink:type="simple"><person-group><name name-style="western"><surname>Buczkowska</surname><given-names>K</given-names></name><name name-style="western"><surname>Bakalin</surname><given-names>V</given-names></name><name name-style="western"><surname>Bączkiewicz</surname><given-names>A</given-names></name><name name-style="western"><surname>Aguero</surname><given-names>B</given-names></name><name name-style="western"><surname>Gonera</surname><given-names>P</given-names></name><name name-style="western"><surname>Ślipiko</surname><given-names>M</given-names></name><name name-style="western"><surname>Szczecińska</surname><given-names>M</given-names></name><name name-style="western"><surname>Sawicki</surname><given-names>J</given-names></name></person-group> (<year>2018</year>) Does <italic><tp:taxon-name><tp:taxon-name-part taxon-name-part-type="genus">Calypogeia</tp:taxon-name-part> <tp:taxon-name-part taxon-name-part-type="species">azurea</tp:taxon-name-part></tp:taxon-name></italic> (<tp:taxon-name><tp:taxon-name-part taxon-name-part-type="family">Calypogeiaceae</tp:taxon-name-part></tp:taxon-name>, <tp:taxon-name><tp:taxon-name-part taxon-name-part-type="phylum">Marchantiophyta</tp:taxon-name-part></tp:taxon-name>) occur outside Europe? Molecular and morphological evidence. PLoS One 13(10): e0204561. <ext-link xlink:type="simple" ext-link-type="doi" xlink:href="10.1371/journal.pone.0204561">https://doi.org/10.1371/journal.pone.0204561</ext-link></mixed-citation></ref><ref id="B4"><mixed-citation xmlns:xlink="http://www.w3.org/1999/xlink" xlink:type="simple"><person-group><name name-style="western"><surname>Bakalin</surname><given-names>VA</given-names></name><name name-style="western"><surname>Nguyen</surname><given-names>VS</given-names></name><name name-style="western"><surname>Borovichev</surname><given-names>EA</given-names></name></person-group> (<year>2018</year>) <article-title>New liverwort records for Vietnam.</article-title><source>Journal of Bryology</source><volume>40</volume>(<issue>1</issue>): <fpage>68</fpage>–<lpage>73</lpage>. <ext-link xlink:type="simple" ext-link-type="doi" xlink:href="10.1080/03736687.2017.1393140">https://doi.org/10.1080/03736687.2017.1393140</ext-link></mixed-citation></ref></ref-list></tp:taxon-treatment>
