# Supplementary material for: A review of Calypogeia (Marchantiophyta) in the eastern Sino-Himalaya and Meta-Himalaya based mostly on types
Source: PhytoKeys. 2020 Jul 16;153:111–54. doi: 10.3897/phytokeys.153.52920 (PMC7381485; doi:10.3897/phytokeys.153.52920)
Supplement: XML Treatment for Calypogeia japonica [file phytokeys.153.52920-treatment7.xml]

<!DOCTYPE tp:taxon-treatment
  PUBLIC "-//TaxonX//DTD Taxonomic Treatment Publishing DTD v0 20100105//EN" "tax-treatment-NSO.dtd">
<tp:taxon-treatment xmlns:tp="http://www.plazi.org/taxpub"><tp:treatment-meta><kwd-group><label>Taxon classification</label><kwd><named-content xmlns:xlink="http://www.w3.org/1999/xlink" content-type="kingdom">Plantae</named-content></kwd><kwd><named-content xmlns:xlink="http://www.w3.org/1999/xlink" content-type="order">Jungermanniales</named-content></kwd><kwd><named-content xmlns:xlink="http://www.w3.org/1999/xlink" content-type="family">Calypogeiaceae</named-content></kwd></kwd-group><mixed-citation publication-type="journal"><person-group><name><surname>Bakalin</surname><given-names>Vadim A.</given-names></name><name><surname>Klimova</surname><given-names>Ksenia G.</given-names></name><name><surname>Nguyen</surname><given-names>Van Sinh</given-names></name></person-group><article-title>A review of <italic><tp:taxon-name><tp:taxon-name-part taxon-name-part-type="genus" reg="Calypogeia">Calypogeia</tp:taxon-name-part></tp:taxon-name></italic> (<tp:taxon-name><tp:taxon-name-part taxon-name-part-type="phylum">Marchantiophyta</tp:taxon-name-part></tp:taxon-name>) in the eastern Sino-Himalaya and Meta-Himalaya based mostly on types</article-title><source>PhytoKeys</source><day>16</day><month>7</month><year>2020</year><volume>153</volume><fpage>111</fpage><lpage>154</lpage><pub-id pub-id-type="doi">10.3897/phytokeys.153.52920</pub-id></mixed-citation></tp:treatment-meta><tp:nomenclature><tp:taxon-name><object-id xmlns:xlink="http://www.w3.org/1999/xlink" content-type="arpha" xlink:type="simple">E9808F16-AE42-535F-809A-4E55259E5B15</object-id>
              <tp:taxon-name-part taxon-name-part-type="genus" reg="Calypogeia">Calypogeia</tp:taxon-name-part>
              <tp:taxon-name-part taxon-name-part-type="species" reg="japonica">japonica</tp:taxon-name-part>
            </tp:taxon-name><tp:taxon-authority>Steph., Sp. Hepat. (Steph.) 6: 448. 1924.</tp:taxon-authority><xref ref-type="fig" rid="F6">Figures 6R–Z, AA–AF, 7J–L</xref><tp:nomenclature-citation-list><tp:nomenclature-citation><tp:taxon-name><tp:taxon-name-part taxon-name-part-type="genus" reg="Calypogeia"/> <tp:taxon-name-part taxon-name-part-type="species" reg="ovifolia"/></tp:taxon-name><comment>= <tp:taxon-name><tp:taxon-name-part taxon-name-part-type="genus" reg="Calypogeia">Calypogeia</tp:taxon-name-part> <tp:taxon-name-part taxon-name-part-type="species" reg="ovifolia">ovifolia</tp:taxon-name-part></tp:taxon-name> Inoue Mem. Natl. Sci. Mus. (Tokyo) 16: 100. f. 1: 1–2, 2. 1983.Type: Japan. Between Ashi-kosen and Mt. Torihana, Asahi Mts., Yamagata Pref., ~600 m, H. Inoue, no. 32885 (holotype TNS [TNS76048!]). </comment></tp:nomenclature-citation></tp:nomenclature-citation-list></tp:nomenclature><tp:treatment-sec sec-type="material" id="SECID0EXDAG"><title>Type.</title><p>Japan. “Japonia, Uematsu” (neotype by <xref ref-type="bibr" rid="B27">Furuki and Ota (2001)</xref>: G [G00047413/9720!]).</p></tp:treatment-sec><tp:treatment-sec sec-type="remarks" id="SECID0EBEAG"><title>Remarks.</title><p>For a long time regarded as a Japanese endemic species, it was later reported from Fujian (<xref ref-type="bibr" rid="B80">Zhu et al. 2002</xref>, as <italic><tp:taxon-name><tp:taxon-name-part taxon-name-part-type="genus" reg="Calypogeia">C.</tp:taxon-name-part> <tp:taxon-name-part taxon-name-part-type="species" reg="tsukushiensis">tsukushiensis</tp:taxon-name-part></tp:taxon-name></italic> Amakawa) and Guizhou (<xref ref-type="bibr" rid="B3">Bakalin et al. 2015</xref>) provinces of China, the Korean Peninsula (<xref ref-type="bibr" rid="B18">Choi et al. 2011</xref>) and the southern Kurils (<xref ref-type="bibr" rid="B7">Bakalin et al. 2019c</xref>). The distinctive features of the species are biconcentric oil bodies in midleaf cells, deeply divided, not decurrent underleaves (similar to that in <italic><tp:taxon-name><tp:taxon-name-part taxon-name-part-type="genus" reg="Calypogeia">C.</tp:taxon-name-part> <tp:taxon-name-part taxon-name-part-type="species" reg="neogaea">neogaea</tp:taxon-name-part></tp:taxon-name></italic> (R.M. Schust.) Bakalin) and rounded leaves (similar to that in <italic><tp:taxon-name><tp:taxon-name-part taxon-name-part-type="genus" reg="Calypogeia">C.</tp:taxon-name-part> <tp:taxon-name-part taxon-name-part-type="species" reg="integristipula">integristipula</tp:taxon-name-part></tp:taxon-name></italic>). Dry plants may be likely mistaken for <italic><tp:taxon-name><tp:taxon-name-part taxon-name-part-type="genus" reg="Calypogeia">C.</tp:taxon-name-part> <tp:taxon-name-part taxon-name-part-type="species" reg="muelleriana">muelleriana</tp:taxon-name-part></tp:taxon-name></italic> with which, however, the distribution area may overlap in the southern Kurils only.</p><fig id="F6" position="float" orientation="portrait"><object-id xmlns:xlink="http://www.w3.org/1999/xlink" content-type="doi" xlink:type="simple">10.3897/phytokeys.153.52920.figure6</object-id><object-id xmlns:xlink="http://www.w3.org/1999/xlink" content-type="arpha" xlink:type="simple">DA4F5310-343E-53EC-A5E3-634AF2D613A9</object-id><label>Figure 6.</label><caption><p><italic><tp:taxon-name><tp:taxon-name-part taxon-name-part-type="genus" reg="Calypogeia">Calypogeia</tp:taxon-name-part> <tp:taxon-name-part taxon-name-part-type="species" reg="goebelii">goebelii</tp:taxon-name-part></tp:taxon-name></italic> (Schiffn.) Steph.: <bold>A</bold> plant habit, fragment, ventral view <bold>B, C</bold> leaves <bold>D, E</bold> Underleaves <italic><tp:taxon-name><tp:taxon-name-part taxon-name-part-type="genus" reg="Calypogeia">Calypogeia</tp:taxon-name-part> <tp:taxon-name-part taxon-name-part-type="species" reg="ceylanica">ceylanica</tp:taxon-name-part></tp:taxon-name></italic> S.Hatt. et Mizut.: <bold>F</bold> plant habit, fragment, dorsal view <bold>G</bold> plant habit, fragment, ventral view <bold>H, I, J</bold> underleaves <bold>K, L, M</bold> leaves <italic><tp:taxon-name><tp:taxon-name-part taxon-name-part-type="genus" reg="Calypogeia">Calypogeia</tp:taxon-name-part> <tp:taxon-name-part taxon-name-part-type="species" reg="cuspidata">cuspidata</tp:taxon-name-part></tp:taxon-name></italic> (Steph.) Steph.: <bold>N</bold> plant habit, fragment, dorsal view <bold>O</bold> plant habit, fragment, ventral view <bold>P</bold> underleaf <bold>Q</bold> leaf <italic><tp:taxon-name><tp:taxon-name-part taxon-name-part-type="genus" reg="Calypogeia">Calypogeia</tp:taxon-name-part> <tp:taxon-name-part taxon-name-part-type="species" reg="japonica">japonica</tp:taxon-name-part></tp:taxon-name></italic> Steph. <bold>R</bold> plant habit, fragment, ventral view <bold>S</bold> plant habit, fragment, dorsal view <bold>T, U, Z, AC, AD, AE, AF</bold> underleaves <bold>V, W, X, Y, AA, AB</bold> leaves. <bold>A–E</bold> from Syntype G00115804; <bold>F–M</bold> isotype G00064248; <bold>N–Q</bold> lectotype G00069713; <bold>R–W</bold> from Neotype G00047413/9720; <bold>X–Z, AE, AF</bold> from G00047412/9717; <bold>AA–AD</bold> from holotype of <italic><tp:taxon-name><tp:taxon-name-part taxon-name-part-type="genus" reg="Calypogeia">Calypogeia</tp:taxon-name-part> <tp:taxon-name-part taxon-name-part-type="species" reg="ovifolia">ovifolia</tp:taxon-name-part></tp:taxon-name></italic> H. Inoue TNS76048.</p></caption><graphic xmlns:xlink="http://www.w3.org/1999/xlink" xlink:href="phytokeys-153-111-g006.jpg" position="float" orientation="portrait" xlink:type="simple" id="oo_432967.jpg"><uri content-type="original_file" xlink:type="simple">https://binary.pensoft.net/fig/432967</uri></graphic></fig><p><italic><tp:taxon-name><tp:taxon-name-part taxon-name-part-type="genus" reg="Calypogeia">Calypogeia</tp:taxon-name-part> <tp:taxon-name-part taxon-name-part-type="species" reg="japonica">japonica</tp:taxon-name-part></tp:taxon-name></italic> was described by <xref ref-type="bibr" rid="B68">Stephani (1924)</xref> based on a specimen collected by U. Faurie. However, the collection in G contains the only specimen collected by Faurie (G00047412/9717!), which is from Quelpart Island (= Jeju-do, Korea). Since Stephani sometimes treated Quelpart Island as part of mainland Japan (this was the reason for the geographic mistakes), this specimen might be regarded as a holotype. However, we agree with <xref ref-type="bibr" rid="B27">Furuki and Ota’s (2001)</xref> neotypification since the neotype contains much better developed plants and is larger than the specimen from Korea, although the specimen from Japan (and two more, preserved in G) was collected by E. Uematsu, not by Faurie. Moreover, even Stephani annotated the specimen from Quelpart as ‘spec. pessimum’; it would appear strange to regard this as of this type since other specimens in his herbarium provide more copious material.</p><p>The description based on the neotype is as follows: plants 1.8–2.0 mm wide, yellowish brownish, merely soft, loosely translucent; stem 220–280 µm wide, sparsely ventrally branched rhizoids common, but not numerous, in loose, obliquely to erect spreading fascicles or separated; leaves obliquely inserted and oriented, slightly concave-canaliculate, contiguous, to slightly overlapping above situated leaves, somewhat loosely crispate along margin, widely ovate-triangular, apex obtuse to narrowly rounded, 1000–1130 × 1000–1250 µm; underleaves obliquely spreading, decurrent for 1/3–2/3 of stem width, divided by V- to U-shaped sinus into two lobes without additional lateral teeth, undivided zone 4–6 cells high, 2.5–3.0 as wide as stem; midleaf cells 25–55 × 25–35 µm, thin-walled, trigones small to very small, cuticle smooth.</p><fig id="F7" position="float" orientation="portrait"><object-id xmlns:xlink="http://www.w3.org/1999/xlink" content-type="doi" xlink:type="simple">10.3897/phytokeys.153.52920.figure7</object-id><object-id xmlns:xlink="http://www.w3.org/1999/xlink" content-type="arpha" xlink:type="simple">A2C118D7-4724-5F36-9A25-33B43476F7FF</object-id><label>Figure 7.</label><caption><p><italic><tp:taxon-name><tp:taxon-name-part taxon-name-part-type="genus" reg="Calypogeia">Calypogeia</tp:taxon-name-part> <tp:taxon-name-part taxon-name-part-type="species" reg="cuspidata">cuspidata</tp:taxon-name-part></tp:taxon-name></italic> (Steph.) Steph.: <bold>A</bold> plant habit, fragment, ventral view <bold>B</bold> leaf <bold>C, D, E</bold> underleaves <bold>F</bold> leaf apex cells <italic><tp:taxon-name><tp:taxon-name-part taxon-name-part-type="genus" reg="Calypogeia">Calypogeia</tp:taxon-name-part> <tp:taxon-name-part taxon-name-part-type="species" reg="integristipula">integristipula</tp:taxon-name-part></tp:taxon-name></italic> Steph.: <bold>G</bold> leaf <bold>H</bold> underleaf <bold>I</bold> leaf middle cells <italic><tp:taxon-name><tp:taxon-name-part taxon-name-part-type="genus" reg="Calypogeia">Calypogeia</tp:taxon-name-part> <tp:taxon-name-part taxon-name-part-type="species" reg="japonica">japonica</tp:taxon-name-part></tp:taxon-name></italic> Steph. <bold>J</bold> leaf <bold>K, L</bold> underleaves. Scale bars: 1 mm (<bold>A, G, H</bold>); 500 µm (<bold>B, F, J, L, K</bold>); 100 µm (<bold>C, D, E</bold>); 50 µm (<bold>I</bold>). <bold>A, B, C, D, E, F</bold> from Lectotype of <italic><tp:taxon-name><tp:taxon-name-part taxon-name-part-type="genus" reg="Calypogeia">C.</tp:taxon-name-part> <tp:taxon-name-part taxon-name-part-type="species" reg="hawaica">hawaica</tp:taxon-name-part></tp:taxon-name></italic> G00067698; <bold>G, H, I</bold> from Lectotype G00061108/26879; <bold>J, K, L</bold> Neotype G00047413/9720.</p></caption><graphic xmlns:xlink="http://www.w3.org/1999/xlink" xlink:href="phytokeys-153-111-g007.jpg" position="float" orientation="portrait" xlink:type="simple" id="oo_432968.jpg"><uri content-type="original_file" xlink:type="simple">https://binary.pensoft.net/fig/432968</uri></graphic></fig></tp:treatment-sec><ref-list><ref id="B27"><mixed-citation xmlns:xlink="http://www.w3.org/1999/xlink" xlink:type="simple"><person-group><name name-style="western"><surname>Furuki</surname><given-names>T</given-names></name><name name-style="western"><surname>Ota</surname><given-names>M</given-names></name></person-group> (<year>2001</year>) <article-title>Taxonomical study of <italic><tp:taxon-name><tp:taxon-name-part taxon-name-part-type="genus">Calypogeia</tp:taxon-name-part> <tp:taxon-name-part taxon-name-part-type="species">japonica</tp:taxon-name-part></tp:taxon-name></italic> (<tp:taxon-name><tp:taxon-name-part taxon-name-part-type="class">Hepaticae</tp:taxon-name-part></tp:taxon-name>) described from Japan.</article-title><source>Bryological research</source><volume>7</volume>(<issue>12</issue>): <fpage>381</fpage>–<lpage>384</lpage>.</mixed-citation></ref><ref id="B80"><mixed-citation xmlns:xlink="http://www.w3.org/1999/xlink" xlink:type="simple"><person-group><name name-style="western"><surname>Zhu</surname><given-names>J</given-names></name><name name-style="western"><surname>Wang</surname><given-names>Y-F</given-names></name><name name-style="western"><surname>Chen</surname><given-names>Y</given-names></name></person-group> (<year>2002</year>) <article-title>The characteristics of the bryoflora of Mt. Jiufeng and its relationship with the bryofloras of other related regions in China.</article-title><source>Chenia</source><volume>7</volume>: <fpage>125</fpage>–<lpage>147</lpage>.</mixed-citation></ref><ref id="B3"><mixed-citation xmlns:xlink="http://www.w3.org/1999/xlink" xlink:type="simple"><person-group><name name-style="western"><surname>Bakalin</surname><given-names>VA</given-names></name><name name-style="western"><surname>Xiong</surname><given-names>Y</given-names></name><name name-style="western"><surname>Borovichev</surname><given-names>EA</given-names></name></person-group> (<year>2015</year>) <article-title>Additions to the knowledge of Guizhou hepatics (South China).</article-title><source>Arctoa</source><volume>24</volume>(<issue>1</issue>): <fpage>509</fpage>–<lpage>519</lpage>. <ext-link xlink:type="simple" ext-link-type="doi" xlink:href="10.15298/arctoa.24.42">https://doi.org/10.15298/arctoa.24.42</ext-link></mixed-citation></ref><ref id="B18"><mixed-citation xmlns:xlink="http://www.w3.org/1999/xlink" xlink:type="simple"><person-group><name name-style="western"><surname>Choi</surname><given-names>SS</given-names></name><name name-style="western"><surname>Bakalin</surname><given-names>VA</given-names></name><name name-style="western"><surname>Kim</surname><given-names>CH</given-names></name><name name-style="western"><surname>Sun</surname><given-names>BY</given-names></name></person-group> (<year>2011</year>) <article-title>Unrecorded liverwort species from Korean flora: <italic><tp:taxon-name><tp:taxon-name-part taxon-name-part-type="genus">Alobiellopsis</tp:taxon-name-part> <tp:taxon-name-part taxon-name-part-type="species">parvifolius</tp:taxon-name-part></tp:taxon-name></italic> (<tp:taxon-name><tp:taxon-name-part taxon-name-part-type="family">Cephaloziaceae</tp:taxon-name-part></tp:taxon-name>), <italic><tp:taxon-name><tp:taxon-name-part taxon-name-part-type="genus">Calypogeia</tp:taxon-name-part> <tp:taxon-name-part taxon-name-part-type="species">japonica</tp:taxon-name-part></tp:taxon-name></italic> (<tp:taxon-name><tp:taxon-name-part taxon-name-part-type="family">Calypogeiaceae</tp:taxon-name-part></tp:taxon-name>), <italic><tp:taxon-name><tp:taxon-name-part taxon-name-part-type="genus">Hattoria</tp:taxon-name-part> <tp:taxon-name-part taxon-name-part-type="species">yakushimensis</tp:taxon-name-part></tp:taxon-name></italic> (<tp:taxon-name><tp:taxon-name-part taxon-name-part-type="family">Lophoziaceae</tp:taxon-name-part></tp:taxon-name>), <italic><tp:taxon-name><tp:taxon-name-part taxon-name-part-type="genus">Nardia</tp:taxon-name-part> <tp:taxon-name-part taxon-name-part-type="species">subclavata</tp:taxon-name-part></tp:taxon-name></italic> (<tp:taxon-name><tp:taxon-name-part taxon-name-part-type="family">Solenostomataceae</tp:taxon-name-part></tp:taxon-name>).</article-title><source>Korean Journal of Plant Taxonomy</source><volume>41</volume>(<issue>3</issue>): <fpage>230</fpage>–<lpage>234</lpage>. <ext-link xlink:type="simple" ext-link-type="doi" xlink:href="10.11110/kjpt.2011.41.3.230">https://doi.org/10.11110/kjpt.2011.41.3.230</ext-link></mixed-citation></ref><ref id="B7"><mixed-citation xmlns:xlink="http://www.w3.org/1999/xlink" xlink:type="simple"><person-group><name name-style="western"><surname>Bakalin</surname><given-names>V</given-names></name><name name-style="western"><surname>Fedosov</surname><given-names>V</given-names></name><name name-style="western"><surname>Pisarenko</surname><given-names>O</given-names></name><name name-style="western"><surname>Borovichev</surname><given-names>E</given-names></name></person-group> (<year>2019c</year>) <article-title>The bryophyte flora of northern Iturup (north-west Pacific): Between the circumboreal and East Asian floristic regions.</article-title><source>Journal of Bryology</source><volume>41</volume>(<issue>3</issue>): <fpage>249</fpage>–<lpage>262</lpage>. <ext-link xlink:type="simple" ext-link-type="doi" xlink:href="10.1080/03736687.2019.1621070">https://doi.org/10.1080/03736687.2019.1621070</ext-link></mixed-citation></ref><ref id="B68"><mixed-citation xmlns:xlink="http://www.w3.org/1999/xlink" xlink:type="simple"><person-group><name name-style="western"><surname>Stephani</surname><given-names>F</given-names></name></person-group> (<year>1924</year>) Species Hepaticarum 6. George &amp; Cie, Genève &amp; Bale, 433–622.</mixed-citation></ref></ref-list></tp:taxon-treatment>
