# Supplementary material for: A review of Calypogeia (Marchantiophyta) in the eastern Sino-Himalaya and Meta-Himalaya based mostly on types
Source: PhytoKeys. 2020 Jul 16;153:111–54. doi: 10.3897/phytokeys.153.52920 (PMC7381485; doi:10.3897/phytokeys.153.52920)
Supplement: XML Treatment for Calypogeia lunata [file phytokeys.153.52920-treatment8.xml]

<!DOCTYPE tp:taxon-treatment
  PUBLIC "-//TaxonX//DTD Taxonomic Treatment Publishing DTD v0 20100105//EN" "tax-treatment-NSO.dtd">
<tp:taxon-treatment xmlns:tp="http://www.plazi.org/taxpub"><tp:treatment-meta><kwd-group><label>Taxon classification</label><kwd><named-content xmlns:xlink="http://www.w3.org/1999/xlink" content-type="kingdom">Plantae</named-content></kwd><kwd><named-content xmlns:xlink="http://www.w3.org/1999/xlink" content-type="order">Jungermanniales</named-content></kwd><kwd><named-content xmlns:xlink="http://www.w3.org/1999/xlink" content-type="family">Calypogeiaceae</named-content></kwd></kwd-group><mixed-citation publication-type="journal"><person-group><name><surname>Bakalin</surname><given-names>Vadim A.</given-names></name><name><surname>Klimova</surname><given-names>Ksenia G.</given-names></name><name><surname>Nguyen</surname><given-names>Van Sinh</given-names></name></person-group><article-title>A review of <italic><tp:taxon-name><tp:taxon-name-part taxon-name-part-type="genus" reg="Calypogeia">Calypogeia</tp:taxon-name-part></tp:taxon-name></italic> (<tp:taxon-name><tp:taxon-name-part taxon-name-part-type="phylum">Marchantiophyta</tp:taxon-name-part></tp:taxon-name>) in the eastern Sino-Himalaya and Meta-Himalaya based mostly on types</article-title><source>PhytoKeys</source><day>16</day><month>7</month><year>2020</year><volume>153</volume><fpage>111</fpage><lpage>154</lpage><pub-id pub-id-type="doi">10.3897/phytokeys.153.52920</pub-id></mixed-citation></tp:treatment-meta><tp:nomenclature><tp:taxon-name><object-id xmlns:xlink="http://www.w3.org/1999/xlink" content-type="arpha" xlink:type="simple">4BA5F3F3-7C73-5C2F-9187-AB917F6F7429</object-id>
              <tp:taxon-name-part taxon-name-part-type="genus" reg="Calypogeia">Calypogeia</tp:taxon-name-part>
              <tp:taxon-name-part taxon-name-part-type="species" reg="lunata">lunata</tp:taxon-name-part>
            </tp:taxon-name><tp:taxon-authority>Mitt., J. Proc. Linn. Soc., Bot. 5 (18): 107. 1860 [1861].</tp:taxon-authority><xref ref-type="fig" rid="F4">Figures 4L–S</xref><xref ref-type="fig" rid="F5">, 5G–J</xref></tp:nomenclature><tp:treatment-sec sec-type="material" id="SECID0EMOAG"><title>Type.</title><p>India. Assam: Griffith (syntype: G [G00064229/5288!]).</p></tp:treatment-sec><tp:treatment-sec sec-type="remarks" id="SECID0EROAG"><title>Remarks.</title><p>This is a broadly Sino-Himalayan endemic species that seems locally abundant in the eastern Sino-Himalaya. <xref ref-type="bibr" rid="B49">Mitten (1860)</xref> described <italic><tp:taxon-name><tp:taxon-name-part taxon-name-part-type="genus" reg="Calypogeia">Calypogeia</tp:taxon-name-part> <tp:taxon-name-part taxon-name-part-type="species" reg="lunata">lunata</tp:taxon-name-part></tp:taxon-name></italic> from Assam; later, <xref ref-type="bibr" rid="B63">Singh and Nath (2007a)</xref> recorded it from the East Khasi Hills and West Khasi Hills in India. Aside from India, the species was reported from eastern Nepal, Bhutan, Thailand and Yunnan Province in China (<xref ref-type="bibr" rid="B50">Mizutani 1979</xref>; <xref ref-type="bibr" rid="B40">Lai et al. 2008</xref>; <xref ref-type="bibr" rid="B39">Kitagawa 1988</xref>; <xref ref-type="bibr" rid="B32">Hattori 1975</xref>, <xref ref-type="bibr" rid="B55">Piippo 1990</xref>; <xref ref-type="bibr" rid="B57">Piippo et al. 1998</xref>; <xref ref-type="bibr" rid="B42">Long and Grolle 1990</xref>). The origin of the report of the species for Yunnan is unclear. <xref ref-type="bibr" rid="B55">Piippo (1990)</xref> mentioned <italic><tp:taxon-name><tp:taxon-name-part taxon-name-part-type="genus" reg="Calypogeia">C.</tp:taxon-name-part> <tp:taxon-name-part taxon-name-part-type="species" reg="lunata">lunata</tp:taxon-name-part></tp:taxon-name></italic> for Yunnan with reference to <xref ref-type="bibr" rid="B28">Grolle (1966)</xref>, who does not, however, provide label data for this species in Yunnan, although it is also indicated in the review of the general distribution.</p><p>The description based on the isotype is as follows: plants brownish to blackish brownish in the herbarium, translucent, glistening, 1.5–2.2 mm width; stem 120–220 µm wide, branching not seen; rhizoids sparse to common in brownish grayish, erect to obliquely spreading loose fascicles; leaves overlapping ~1/4–1/3 of next leaf basal part, slightly convex, with apices somewhat turned to ventral side, obliquely inserted and oriented, ventrally clearly decurrent to 1.0 of stem width or less, widely triangular-ovate, apex acute to obtuse (very rarely bilobed), 850–1200 × 770–1200 µm, margin entire to somewhat crispate; underleaves decurrent for (0.3–)0.5–1.0 of stem width, 1.5–3.5 as wide as stem, bisbifid or with each main lobe divided into three small lobes, or bisbifid with additional lateral tooth on each side; midleaf cells thin-walled, trigones vestigial, cuticle smooth, 30–38 × 20–33 µm (the cell measurements may be incorrect because of collapsed leaf cells).</p><p>The species is most morphologically similar to <italic><tp:taxon-name><tp:taxon-name-part taxon-name-part-type="genus" reg="Calypogeia">Calypogeia</tp:taxon-name-part> <tp:taxon-name-part taxon-name-part-type="species" reg="goebelii">goebelii</tp:taxon-name-part></tp:taxon-name></italic> (<xref ref-type="bibr" rid="B39">Kitagawa 1988</xref>), from which, however, it differs in underleaf width and shape, long decurrency of underleaves, rarely shortly bifid leaves (versus underleaves commonly less than 2 times as wide as stem and leaves deeply incised). In contrast to mainly Malesian-Papuasian <italic><tp:taxon-name><tp:taxon-name-part taxon-name-part-type="genus" reg="Calypogeia">C.</tp:taxon-name-part> <tp:taxon-name-part taxon-name-part-type="species" reg="goebelii">goebelii</tp:taxon-name-part></tp:taxon-name></italic>, <italic><tp:taxon-name><tp:taxon-name-part taxon-name-part-type="genus" reg="Calypogeia">C.</tp:taxon-name-part> <tp:taxon-name-part taxon-name-part-type="species" reg="lunata">lunata</tp:taxon-name-part></tp:taxon-name></italic> is characterized by an eastern Sino-Himalayan distribution, where <italic><tp:taxon-name><tp:taxon-name-part taxon-name-part-type="genus" reg="Calypogeia">C.</tp:taxon-name-part> <tp:taxon-name-part taxon-name-part-type="species" reg="goebelii">goebelii</tp:taxon-name-part></tp:taxon-name></italic> can hardly be expected. We hypothesize that the reports of <italic><tp:taxon-name><tp:taxon-name-part taxon-name-part-type="genus" reg="Calypogeia">C.</tp:taxon-name-part> <tp:taxon-name-part taxon-name-part-type="species" reg="goebelii">goebelii</tp:taxon-name-part></tp:taxon-name></italic> from Thailand (<xref ref-type="bibr" rid="B39">Kitagawa 1988</xref> and subsequent mentions based on this) represent the ill-developed modification (probably from dry habitats) of <italic><tp:taxon-name><tp:taxon-name-part taxon-name-part-type="genus" reg="Calypogeia">C.</tp:taxon-name-part> <tp:taxon-name-part taxon-name-part-type="species" reg="lunata">lunata</tp:taxon-name-part></tp:taxon-name></italic>. On the other hand, <italic><tp:taxon-name><tp:taxon-name-part taxon-name-part-type="genus" reg="Calypogeia">C.</tp:taxon-name-part> <tp:taxon-name-part taxon-name-part-type="species" reg="lunata">lunata</tp:taxon-name-part></tp:taxon-name></italic> seems to be very closely morphologically related to <italic><tp:taxon-name><tp:taxon-name-part taxon-name-part-type="genus" reg="Calypogeia">C.</tp:taxon-name-part> <tp:taxon-name-part taxon-name-part-type="species" reg="latissima">latissima</tp:taxon-name-part></tp:taxon-name></italic> (Philippines, see below), from which, however, it differs in its completely smooth cuticle and very rarely (as exclusion) bidentate leaves.</p><p>One more observation should be made on the type specimen identification. The specimen in JE marked as the possible type (JE-H2316 = JE04005930!) is actually not the type. The label means that the specimen was collected in “Khasia, Churra”, not in Upper Assam, as in the original description by <xref ref-type="bibr" rid="B49">Mitten (1860)</xref>. The plants in the Jena ‘type’ are different from the typical <italic><tp:taxon-name><tp:taxon-name-part taxon-name-part-type="genus" reg="Calypogeia">C.</tp:taxon-name-part> <tp:taxon-name-part taxon-name-part-type="species" reg="lunata">lunata</tp:taxon-name-part></tp:taxon-name></italic> and rather resemble <italic><tp:taxon-name><tp:taxon-name-part taxon-name-part-type="genus" reg="Calypogeia">C.</tp:taxon-name-part> <tp:taxon-name-part taxon-name-part-type="species" reg="tosana">tosana</tp:taxon-name-part></tp:taxon-name></italic> or <italic><tp:taxon-name><tp:taxon-name-part taxon-name-part-type="genus" reg="Calypogeia">C.</tp:taxon-name-part> <tp:taxon-name-part taxon-name-part-type="species" reg="goebelii">goebelii</tp:taxon-name-part></tp:taxon-name></italic>, although they differ from both in thickened leaf cell walls in dorsal half of leaves (especially in the external wall), V-shaped leaf sinus and 3–5 cells high undivided portion of underleaf. We speculate that the specimen may belong to an undescribed taxon, but we refrain from describing it here until fresh material suitable for DNA and oil body characteristics is obtained.</p></tp:treatment-sec><tp:treatment-sec><!--Section generated to contain objects referenced in tp:taxon-treatment.--><fig id="F4" position="float" orientation="portrait"><object-id xmlns:xlink="http://www.w3.org/1999/xlink" content-type="doi" xlink:type="simple">10.3897/phytokeys.153.52920.figure4</object-id><object-id xmlns:xlink="http://www.w3.org/1999/xlink" content-type="arpha" xlink:type="simple">78FD2292-8F1F-561A-960F-04A3C7E0A05B</object-id><label>Figure 4.</label><caption><p><italic><tp:taxon-name><tp:taxon-name-part taxon-name-part-type="genus" reg="Calypogeia">Calypogeia</tp:taxon-name-part> <tp:taxon-name-part taxon-name-part-type="species" reg="granulata">granulata</tp:taxon-name-part></tp:taxon-name></italic> Inoue: <bold>A</bold> plant habit, fragment, ventral view <bold>B</bold> plant habit, fragment, dorsal view <bold>C, D, H, I, J</bold> leaves <bold>E, F, G, K</bold> underleaves <italic><tp:taxon-name><tp:taxon-name-part taxon-name-part-type="genus" reg="Calypogeia">Calypogeia</tp:taxon-name-part> <tp:taxon-name-part taxon-name-part-type="species" reg="lunata">lunata</tp:taxon-name-part></tp:taxon-name></italic> Mitt.: <bold>L</bold> plant habit, fragment, ventral view <bold>M, N, O</bold> leaves <bold>P, Q, R, S</bold> underleaves <italic><tp:taxon-name><tp:taxon-name-part taxon-name-part-type="genus" reg="Calypogeia">Calypogeia</tp:taxon-name-part> <tp:taxon-name-part taxon-name-part-type="species" reg="marginella">marginella</tp:taxon-name-part></tp:taxon-name></italic> Mitt.: <bold>T</bold> plant habit, fragment, ventral view <bold>U, V, W, X, AB, AC</bold> underleaves <bold>Y, Z</bold> leaves <bold>AA</bold> plant habit, fragment, dorsal view <italic><tp:taxon-name><tp:taxon-name-part taxon-name-part-type="genus" reg="Calypogeia">Calypogeia</tp:taxon-name-part> <tp:taxon-name-part taxon-name-part-type="species" reg="tosana">tosana</tp:taxon-name-part></tp:taxon-name></italic> (Steph.) Steph. <bold>AD, AE, AF</bold> leaves <bold>AG, AH</bold> underleaves. <bold>A–G</bold> from Syntype G00114896; <bold>L, P–S</bold> from Long no 10664, JE <bold>H–K</bold> from 18004 TNS 174361; <bold>M–O</bold> from Syntype G00064229/5288; <bold>T–Z</bold> from Syntype G00113555/5289; <bold>AA, AB, AC</bold> from Syntype JE-04005904; <bold>AD, AE, AF, AG, AH</bold> from Lectotype G00047274/26013.</p></caption><graphic xmlns:xlink="http://www.w3.org/1999/xlink" xlink:href="phytokeys-153-111-g004.jpg" position="float" orientation="portrait" xlink:type="simple" id="oo_432965.jpg"><uri content-type="original_file" xlink:type="simple">https://binary.pensoft.net/fig/432965</uri></graphic></fig><fig id="F5" position="float" orientation="portrait"><object-id xmlns:xlink="http://www.w3.org/1999/xlink" content-type="doi" xlink:type="simple">10.3897/phytokeys.153.52920.figure5</object-id><object-id xmlns:xlink="http://www.w3.org/1999/xlink" content-type="arpha" xlink:type="simple">520EAC86-BBCA-51F8-A926-263E32D262D4</object-id><label>Figure 5.</label><caption><p><italic><tp:taxon-name><tp:taxon-name-part taxon-name-part-type="genus" reg="Calypogeia">Calypogeia</tp:taxon-name-part> <tp:taxon-name-part taxon-name-part-type="species" reg="granulata">granulata</tp:taxon-name-part></tp:taxon-name></italic> Inoue: <bold>A</bold> plant habit, fragment, ventral view <bold>B, F</bold> underleaves <bold>C</bold> leaf middle cells <bold>D, E</bold> leaves <italic><tp:taxon-name><tp:taxon-name-part taxon-name-part-type="genus" reg="Calypogeia">Calypogeia</tp:taxon-name-part> <tp:taxon-name-part taxon-name-part-type="species" reg="lunata">lunata</tp:taxon-name-part></tp:taxon-name></italic> Mitt.: <bold>G, H</bold> leaves <bold>I, J</bold> underleaves. Scale bars: 500 µm (<bold>A, B, D, E, G, H</bold>); 200 µm (<bold>F, I, J</bold>); 50 µm (<bold>C</bold>). <bold>A, B, C</bold> from Holotype 18004 TNS 174361; <bold>D, E, F</bold> from Isotype G00114896; <bold>G, H, I, J</bold> Syntype G00064229/5288.</p></caption><graphic xmlns:xlink="http://www.w3.org/1999/xlink" xlink:href="phytokeys-153-111-g005.jpg" position="float" orientation="portrait" xlink:type="simple" id="oo_432966.jpg"><uri content-type="original_file" xlink:type="simple">https://binary.pensoft.net/fig/432966</uri></graphic></fig></tp:treatment-sec><ref-list><ref id="B49"><mixed-citation xmlns:xlink="http://www.w3.org/1999/xlink" xlink:type="simple"><person-group><name name-style="western"><surname>Mitten</surname><given-names>W</given-names></name></person-group> (<year>1860</year>) <article-title><tp:taxon-name><tp:taxon-name-part taxon-name-part-type="class">Hepaticae</tp:taxon-name-part></tp:taxon-name> Indiae Orientalis. Journal of the Proceedings of the Linnean Society.</article-title><source>Botany</source><volume>5</volume>(<issue>18</issue>): <fpage>89</fpage>–<lpage>128</lpage>. <ext-link xlink:type="simple" ext-link-type="doi" xlink:href="10.1111/j.1095-8312.1860.tb01045.x">https://doi.org/10.1111/j.1095-8312.1860.tb01045.x</ext-link></mixed-citation></ref><ref id="B63"><mixed-citation xmlns:xlink="http://www.w3.org/1999/xlink" xlink:type="simple"><person-group><name name-style="western"><surname>Singh</surname><given-names>AP</given-names></name><name name-style="western"><surname>Nath</surname><given-names>V</given-names></name></person-group> (<year>2007a</year>) <tp:taxon-name><tp:taxon-name-part taxon-name-part-type="class">Hepaticae</tp:taxon-name-part></tp:taxon-name> of Khasi and Jaintia Hills: Eastern Himalayas. Bishen Singh Madendra Pal Singh, Dehra Dun, 1–382.</mixed-citation></ref><ref id="B50"><mixed-citation xmlns:xlink="http://www.w3.org/1999/xlink" xlink:type="simple"><person-group><name name-style="western"><surname>Mizutani</surname><given-names>M</given-names></name></person-group> (<year>1979</year>) Hepatics from eastern Nepal collected by Himalayan Expedition of Chiba University in 1977 46: 311–325.</mixed-citation></ref><ref id="B40"><mixed-citation xmlns:xlink="http://www.w3.org/1999/xlink" xlink:type="simple"><person-group><name name-style="western"><surname>Lai</surname><given-names>M-J</given-names></name><name name-style="western"><surname>Zhu</surname><given-names>R-L</given-names></name><name name-style="western"><surname>Chantanaorrapint</surname><given-names>S</given-names></name></person-group> (<year>2008</year>) <article-title>Liverworts and hornwort of Thailand: An updated checklist and bryofloristic accounts.</article-title><source>Annales Botanici Fennici</source><volume>45</volume>(<issue>5</issue>): <fpage>321</fpage>–<lpage>341</lpage>. <ext-link xlink:type="simple" ext-link-type="doi" xlink:href="10.5735/085.045.0501">https://doi.org/10.5735/085.045.0501</ext-link></mixed-citation></ref><ref id="B39"><mixed-citation xmlns:xlink="http://www.w3.org/1999/xlink" xlink:type="simple"><person-group><name name-style="western"><surname>Kitagawa</surname><given-names>N</given-names></name></person-group> (<year>1988</year>) <article-title>Studies on the <tp:taxon-name><tp:taxon-name-part taxon-name-part-type="class">Hepaticae</tp:taxon-name-part></tp:taxon-name> of Thailand V. The family <tp:taxon-name><tp:taxon-name-part taxon-name-part-type="family">Calypogeiaceae</tp:taxon-name-part></tp:taxon-name>.</article-title><source>Nova Hedwigia</source><volume>90</volume>: <fpage>163</fpage>–<lpage>170</lpage>.</mixed-citation></ref><ref id="B32"><mixed-citation xmlns:xlink="http://www.w3.org/1999/xlink" xlink:type="simple"><person-group><name name-style="western"><surname>Hattori</surname><given-names>S</given-names></name></person-group> (<year>1975</year>) <article-title><tp:taxon-name><tp:taxon-name-part taxon-name-part-type="class">Anthocerotae</tp:taxon-name-part></tp:taxon-name> and <tp:taxon-name><tp:taxon-name-part taxon-name-part-type="class">Hepaticae</tp:taxon-name-part></tp:taxon-name>.</article-title> In: <person-group><name name-style="western"><surname>Ohashi</surname><given-names>H</given-names></name></person-group> (<role>Ed.</role>) <issue-title>Flora of Eastern Himalaya, Third Report.</issue-title><source>Bulletin, University Museum, University of Tokyo</source><volume>8</volume>: <fpage>206</fpage>–<lpage>242</lpage>.</mixed-citation></ref><ref id="B55"><mixed-citation xmlns:xlink="http://www.w3.org/1999/xlink" xlink:type="simple"><person-group><name name-style="western"><surname>Piippo</surname><given-names>S</given-names></name></person-group> (<year>1990</year>) <article-title>Annotated catalogue of Chinese <tp:taxon-name><tp:taxon-name-part taxon-name-part-type="class">Hepaticae</tp:taxon-name-part></tp:taxon-name> and <tp:taxon-name><tp:taxon-name-part taxon-name-part-type="class">Anthocerotae</tp:taxon-name-part></tp:taxon-name>.</article-title><source>The Journal of the Hattori Botanical Laboratory</source><volume>68</volume>: <fpage>1</fpage>–<lpage>192</lpage>.</mixed-citation></ref><ref id="B57"><mixed-citation xmlns:xlink="http://www.w3.org/1999/xlink" xlink:type="simple"><person-group><name name-style="western"><surname>Piippo</surname><given-names>S</given-names></name><name name-style="western"><surname>He</surname><given-names>XL</given-names></name><name name-style="western"><surname>Koponen</surname><given-names>T</given-names></name><name name-style="western"><surname>Redfearn Jr</surname><given-names>PJ</given-names></name><name name-style="western"><surname>Li</surname><given-names>J-X</given-names></name></person-group> (<year>1998</year>) <article-title><tp:taxon-name><tp:taxon-name-part taxon-name-part-type="class">Hepaticae</tp:taxon-name-part></tp:taxon-name> from Yunnan, China, with a checklist of Yunnan <tp:taxon-name><tp:taxon-name-part taxon-name-part-type="class">Hepaticae</tp:taxon-name-part></tp:taxon-name> and <tp:taxon-name><tp:taxon-name-part taxon-name-part-type="class">Anthocerotae</tp:taxon-name-part></tp:taxon-name>.</article-title><source>The Journal of the Hattori Botanical Laboratory</source><volume>84</volume>: <fpage>135</fpage>–<lpage>158</lpage>.</mixed-citation></ref><ref id="B42"><mixed-citation xmlns:xlink="http://www.w3.org/1999/xlink" xlink:type="simple"><person-group><name name-style="western"><surname>Long</surname><given-names>DG</given-names></name><name name-style="western"><surname>Grolle</surname><given-names>R</given-names></name></person-group> (<year>1990</year>) <article-title><tp:taxon-name><tp:taxon-name-part taxon-name-part-type="class">Hepaticae</tp:taxon-name-part></tp:taxon-name> of Bhutan II.</article-title><source>The Journal of the Hattori Botanical Laboratory</source><volume>68</volume>: <fpage>381</fpage>–<lpage>440</lpage>.</mixed-citation></ref><ref id="B28"><mixed-citation xmlns:xlink="http://www.w3.org/1999/xlink" xlink:type="simple"><person-group><name name-style="western"><surname>Grolle</surname><given-names>R</given-names></name></person-group> (<year>1966</year>) Die Lebermoose Nepals. Khumbu Himal, Ergebnisse des Forschungsunternehmens Nepal Himalaya. Springer, Berlin, Heidelberg, 262–298. <ext-link xlink:type="simple" ext-link-type="doi" xlink:href="10.1007/978-3-642-92914-4_5">https://doi.org/10.1007/978-3-642-92914-4_5</ext-link></mixed-citation></ref></ref-list></tp:taxon-treatment>
