# Supplementary material for: A review of Calypogeia (Marchantiophyta) in the eastern Sino-Himalaya and Meta-Himalaya based mostly on types
Source: PhytoKeys. 2020 Jul 16;153:111–54. doi: 10.3897/phytokeys.153.52920 (PMC7381485; doi:10.3897/phytokeys.153.52920)
Supplement: XML Treatment for Calypogeia tosana [file phytokeys.153.52920-treatment10.xml]

<!DOCTYPE tp:taxon-treatment
  PUBLIC "-//TaxonX//DTD Taxonomic Treatment Publishing DTD v0 20100105//EN" "tax-treatment-NSO.dtd">
<tp:taxon-treatment xmlns:tp="http://www.plazi.org/taxpub"><tp:treatment-meta><kwd-group><label>Taxon classification</label><kwd><named-content xmlns:xlink="http://www.w3.org/1999/xlink" content-type="kingdom">Plantae</named-content></kwd><kwd><named-content xmlns:xlink="http://www.w3.org/1999/xlink" content-type="order">Jungermanniales</named-content></kwd><kwd><named-content xmlns:xlink="http://www.w3.org/1999/xlink" content-type="family">Calypogeiaceae</named-content></kwd></kwd-group><mixed-citation publication-type="journal"><person-group><name><surname>Bakalin</surname><given-names>Vadim A.</given-names></name><name><surname>Klimova</surname><given-names>Ksenia G.</given-names></name><name><surname>Nguyen</surname><given-names>Van Sinh</given-names></name></person-group><article-title>A review of <italic><tp:taxon-name><tp:taxon-name-part taxon-name-part-type="genus" reg="Calypogeia">Calypogeia</tp:taxon-name-part></tp:taxon-name></italic> (<tp:taxon-name><tp:taxon-name-part taxon-name-part-type="phylum">Marchantiophyta</tp:taxon-name-part></tp:taxon-name>) in the eastern Sino-Himalaya and Meta-Himalaya based mostly on types</article-title><source>PhytoKeys</source><day>16</day><month>7</month><year>2020</year><volume>153</volume><fpage>111</fpage><lpage>154</lpage><pub-id pub-id-type="doi">10.3897/phytokeys.153.52920</pub-id></mixed-citation></tp:treatment-meta><tp:nomenclature><tp:taxon-name><object-id xmlns:xlink="http://www.w3.org/1999/xlink" content-type="arpha" xlink:type="simple">5A06EBAF-CBF0-58DB-AA88-FC0A7D67A6FD</object-id>
              <tp:taxon-name-part taxon-name-part-type="genus" reg="Calypogeia">Calypogeia</tp:taxon-name-part>
              <tp:taxon-name-part taxon-name-part-type="species" reg="tosana">tosana</tp:taxon-name-part>
            </tp:taxon-name><tp:taxon-authority>(Steph.) Steph., Bull. Herb. Boissier (sér. 2) 8 (9): 678 (410). 1908.</tp:taxon-authority><tp:nomenclature-citation-list><tp:nomenclature-citation><tp:taxon-name><tp:taxon-name-part taxon-name-part-type="genus" reg="Calypogeia"/> <tp:taxon-name-part taxon-name-part-type="species" reg="granditexta"/></tp:taxon-name><comment>= <tp:taxon-name><tp:taxon-name-part taxon-name-part-type="genus" reg="Calypogeia">Calypogeia</tp:taxon-name-part> <tp:taxon-name-part taxon-name-part-type="species" reg="granditexta">granditexta</tp:taxon-name-part></tp:taxon-name> Steph. Species Hepaticarum 6: 448. 1924. Syn. nov. Type: Japan “Sendai” Uematsu 23 November 1907 (LECTOTYPE (designated here): G G00283130!; another syntype, G00283028!, contains rather typical <tp:taxon-name><tp:taxon-name-part taxon-name-part-type="genus" reg="Calypogeia">C.</tp:taxon-name-part> <tp:taxon-name-part taxon-name-part-type="species" reg="orientalis">orientalis</tp:taxon-name-part></tp:taxon-name>). </comment></tp:nomenclature-citation></tp:nomenclature-citation-list></tp:nomenclature><tp:treatment-sec sec-type="Basionym" id="SECID0EJZAG"><title>Basionym.</title><p><italic><tp:taxon-name><tp:taxon-name-part taxon-name-part-type="genus" reg="Kantius">Kantius</tp:taxon-name-part> <tp:taxon-name-part taxon-name-part-type="species" reg="tosanus">tosanus</tp:taxon-name-part></tp:taxon-name></italic> Steph., Hedwigia 34 (2): 54, 1895.</p></tp:treatment-sec><tp:treatment-sec sec-type="material" id="SECID0E1ZAG"><title>Type.</title><p>Japan: Tosa Makino (LECTOTYPE (designated here): G [G00047274/26013, packet b!] The holotype should be in ‘herb. Polytechnicum Zurich’, but such specimen is absent in Zurich herbaria (<ext-link xmlns:xlink="http://www.w3.org/1999/xlink" xlink:type="simple" ext-link-type="uri" xlink:href="https://www.herbarien.uzh.ch/en/belegsuche.html">https://www.herbarien.uzh.ch/en/belegsuche.html</ext-link>), therefore we were obliged to lectotypify the species by the specimen from G).</p></tp:treatment-sec><tp:treatment-sec sec-type="remarks" id="SECID0EF1AG"><title>Remarks.</title><p>This is a widely amphi-Pacific East Asian species whose area stretches from the southern Kurils and East Manchurian mountains in Russia via the Korean Peninsula and Japanese Archipelago to southeastern China, namely, Taiwan (<xref ref-type="bibr" rid="B74">Wang et al. 2011</xref>), Guangxi (<xref ref-type="bibr" rid="B79">Zhu and So 2003</xref>), Hong Kong (<xref ref-type="bibr" rid="B78">Zhang and Lin 1997</xref>), Anhui, Jiangsu, Guangdong, Hainan (<xref ref-type="bibr" rid="B55">Piippo 1990</xref>), and Guizhou (<xref ref-type="bibr" rid="B3">Bakalin et al. 2015</xref>; <xref ref-type="bibr" rid="B15">Buczkowska et al. 2018</xref>) and southward to northern Vietnam (<xref ref-type="bibr" rid="B62">Shu et al. 2017</xref>; <xref ref-type="bibr" rid="B4">Bakalin et al. 2018</xref>). This is one of the most common species in amphi-Pacific East Asia; however, it hardly penetrates into the Asian mainland. Admittedly, this species is quite morphologically polymorphous, although its polymorphism has probably been somewhat overestimated. <xref ref-type="bibr" rid="B37">Iwatsuki (2001)</xref> provides the key to <italic><tp:taxon-name><tp:taxon-name-part taxon-name-part-type="genus" reg="Calypogeia">Calypogeia</tp:taxon-name-part></tp:taxon-name></italic> in Japan, where the ‘races’(?) with both verruculose cuticle and smooth cuticle are identified as the single <italic><tp:taxon-name><tp:taxon-name-part taxon-name-part-type="genus" reg="Calypogeia">C.</tp:taxon-name-part> <tp:taxon-name-part taxon-name-part-type="species" reg="tosana">tosana</tp:taxon-name-part></tp:taxon-name></italic>. We hypothesize that these two ‘races’ may represent two different species. The type of <italic><tp:taxon-name><tp:taxon-name-part taxon-name-part-type="genus" reg="Calypogeia">C.</tp:taxon-name-part> <tp:taxon-name-part taxon-name-part-type="species" reg="tosana">tosana</tp:taxon-name-part></tp:taxon-name></italic> is characterized by a smooth leaf cuticle; this feature, although not mentioned in the original description under <italic><tp:taxon-name><tp:taxon-name-part taxon-name-part-type="genus" reg="Kantius">Kantius</tp:taxon-name-part> <tp:taxon-name-part taxon-name-part-type="species" reg="tosanus">tosanus</tp:taxon-name-part></tp:taxon-name></italic> (<xref ref-type="bibr" rid="B66">Stephani 1895</xref>), was provided later when a new combination under <italic><tp:taxon-name><tp:taxon-name-part taxon-name-part-type="genus" reg="Calypogeia">Calypogeia</tp:taxon-name-part></tp:taxon-name></italic> was created (<xref ref-type="bibr" rid="B67">Stephani 1908</xref>). The concept of <italic><tp:taxon-name><tp:taxon-name-part taxon-name-part-type="genus" reg="Calypogeia">C.</tp:taxon-name-part> <tp:taxon-name-part taxon-name-part-type="species" reg="tosana">tosana</tp:taxon-name-part></tp:taxon-name></italic> is here accepted in the narrow sense closely following the type.</p><p>There is a problem with the type of plants in the type specimen due to mixture within. The type specimen (Makino 25, G), as correctly noted by T. Furuki <italic>in litt</italic>., contains two intermixed species, with one belonging to true <italic><tp:taxon-name><tp:taxon-name-part taxon-name-part-type="genus" reg="Calypogeia">C.</tp:taxon-name-part> <tp:taxon-name-part taxon-name-part-type="species" reg="tosana">tosana</tp:taxon-name-part></tp:taxon-name></italic> (coinciding with the original description, packet b) and the other probably belonging to an undescribed taxon. We prefer not to describe this taxon here (it is also beyond the scope of the present account) since the re-collection of fresh material and the study of the ‘intravitam’ character of the taxon (oil body characteristics) and DNA sequences should provide a much better understanding of the taxonomic position of the taxon than the study of poorly preserved sterile and old material in Stephani’s herbarium.</p><p>The brief description based on the plants belonging to <italic><tp:taxon-name><tp:taxon-name-part taxon-name-part-type="genus" reg="Calypogeia">Calypogeia</tp:taxon-name-part> <tp:taxon-name-part taxon-name-part-type="species" reg="tosana">tosana</tp:taxon-name-part></tp:taxon-name></italic> is as follows: plants translucent, glistening, brownish; leaves very shortly bilobed by U-shaped sinus; underleaves uniformly bisbifid (both small and larger) with undivided portion 1–3 cells high, cells in the midleaf thin-walled with small and concave trigones, 30–50 × 22–45 µm and smooth cuticle.</p><p>The plants in <italic><tp:taxon-name><tp:taxon-name-part taxon-name-part-type="genus" reg="Calypogeia">Calypogeia</tp:taxon-name-part> <tp:taxon-name-part taxon-name-part-type="species" reg="granditexta">granditexta</tp:taxon-name-part></tp:taxon-name></italic> in G00283130 (lectotype) are very similar in their relatively narrow, shortly decurrent, uniformly bisbifid underleaves, shortly bifid leaves and smooth cuticle to <italic><tp:taxon-name><tp:taxon-name-part taxon-name-part-type="genus" reg="Calypogeia">C.</tp:taxon-name-part> <tp:taxon-name-part taxon-name-part-type="species" reg="tosana">tosana</tp:taxon-name-part></tp:taxon-name></italic>, and no differences of the species rank were found. Before (<xref ref-type="bibr" rid="B35">Inoue 1974</xref>) <italic><tp:taxon-name><tp:taxon-name-part taxon-name-part-type="genus" reg="Calypogeia">C.</tp:taxon-name-part> <tp:taxon-name-part taxon-name-part-type="species" reg="granditexta">granditexta</tp:taxon-name-part></tp:taxon-name></italic> was regarded as the synonym of <italic><tp:taxon-name><tp:taxon-name-part taxon-name-part-type="genus" reg="Calypogeia">C.</tp:taxon-name-part> <tp:taxon-name-part taxon-name-part-type="species" reg="angusta">angusta</tp:taxon-name-part></tp:taxon-name></italic>, from which, however, differs in incised (versus rounded) leaves and deeply bisbifid (versus bifid, although sometimes with additional lateral teeth in each side) underleaves. <tp:taxon-name><tp:taxon-name-part taxon-name-part-type="genus" reg="Calypogeia">Calypogeia</tp:taxon-name-part> <tp:taxon-name-part taxon-name-part-type="species" reg="granditexta">granditexta</tp:taxon-name-part> </tp:taxon-name> var. <tp:taxon-name><tp:taxon-name-part taxon-name-part-type="genus" reg="Calypogeia"/><tp:taxon-name-part taxon-name-part-type="variety" reg="anisophylla">anisophylla</tp:taxon-name-part></tp:taxon-name> S. Hatt Journal of Japanese Botany 20: 262. f. 45. isotype (Japan, “Fukushima County, Oze”, 1500 m a.s.l. 7 July 1941 S. Hattori, 451 (G00112334!)) contains fairly typical <italic><tp:taxon-name><tp:taxon-name-part taxon-name-part-type="genus" reg="Calypogeia">Calypogeia</tp:taxon-name-part> <tp:taxon-name-part taxon-name-part-type="species" reg="integristipula">integristipula</tp:taxon-name-part></tp:taxon-name></italic> Steph. and has nothing to do with <italic><tp:taxon-name><tp:taxon-name-part taxon-name-part-type="genus" reg="Calypogeia">Calypogeia</tp:taxon-name-part> <tp:taxon-name-part taxon-name-part-type="species" reg="tosana">tosana</tp:taxon-name-part></tp:taxon-name></italic>. The holotype of var.<tp:taxon-name><tp:taxon-name-part taxon-name-part-type="genus" reg="Calypogeia"/><tp:taxon-name-part taxon-name-part-type="variety" reg="anisophylla">anisophylla</tp:taxon-name-part></tp:taxon-name> was not studied physically, although the photographs provided at TNS herbarium site (<ext-link xmlns:xlink="http://www.w3.org/1999/xlink" xlink:type="simple" ext-link-type="uri" xlink:href="http://www.type.kahaku.go.jp/TypeDB/bryophyta/41">http://www.type.kahaku.go.jp/TypeDB/bryophyta/41</ext-link>) correspond well to <italic><tp:taxon-name><tp:taxon-name-part taxon-name-part-type="genus" reg="Calypogeia">C.</tp:taxon-name-part> <tp:taxon-name-part taxon-name-part-type="species" reg="tosana">tosana</tp:taxon-name-part></tp:taxon-name></italic>, but not to <italic><tp:taxon-name><tp:taxon-name-part taxon-name-part-type="genus" reg="Calypogeia">C.</tp:taxon-name-part> <tp:taxon-name-part taxon-name-part-type="species" reg="angusta">angusta</tp:taxon-name-part></tp:taxon-name></italic>, neither to <italic><tp:taxon-name><tp:taxon-name-part taxon-name-part-type="genus" reg="Calypogeia">C.</tp:taxon-name-part> <tp:taxon-name-part taxon-name-part-type="species" reg="integristipula">integristipula</tp:taxon-name-part></tp:taxon-name></italic>.</p><fig id="F8" position="float" orientation="portrait"><object-id xmlns:xlink="http://www.w3.org/1999/xlink" content-type="doi" xlink:type="simple">10.3897/phytokeys.153.52920.figure8</object-id><object-id xmlns:xlink="http://www.w3.org/1999/xlink" content-type="arpha" xlink:type="simple">ACC09B7D-699C-59F2-9E22-A130BBF594CB</object-id><label>Figure 8.</label><caption><p><italic><tp:taxon-name><tp:taxon-name-part taxon-name-part-type="genus" reg="Calypogeia">Calypogeia</tp:taxon-name-part> <tp:taxon-name-part taxon-name-part-type="species" reg="marginella">marginella</tp:taxon-name-part></tp:taxon-name></italic> Mitt.: <bold>A</bold> plant habit, fragment, ventral view <bold>B</bold> leaf <bold>C</bold> leaf margin cells <bold>D</bold> underleaf <italic><tp:taxon-name><tp:taxon-name-part taxon-name-part-type="genus" reg="Calypogeia">Calypogeia</tp:taxon-name-part> <tp:taxon-name-part taxon-name-part-type="species" reg="tosana">tosana</tp:taxon-name-part></tp:taxon-name></italic> (Steph.) Steph.: <bold>F, G</bold> underleaves <bold>H</bold> leaf <bold>I</bold> leaf middle cells <italic><tp:taxon-name><tp:taxon-name-part taxon-name-part-type="genus" reg="Calypogeia">Calypogeia</tp:taxon-name-part> <tp:taxon-name-part taxon-name-part-type="species" reg="goebelii">goebelii</tp:taxon-name-part></tp:taxon-name></italic> (Schiffn.) Steph. <bold>J</bold> plant habit, fragment, ventral view <bold>K, L</bold> leaf <bold>M</bold> leaf middle cells Scale: 1 mm (<bold>A, J</bold>); 500 µm (<bold>B, H, K, L</bold>); 200 µm (<bold>D, F, G</bold>); 50 µm (<bold>C, I, M</bold>). <bold>A, B, C, D</bold> from Syntype G00113555/5289; <bold>F, G, H, I</bold> from Holotype G00047274/26013; <bold>J, K, L, M</bold> Syntype G00115804.</p></caption><graphic xmlns:xlink="http://www.w3.org/1999/xlink" xlink:href="phytokeys-153-111-g008.jpg" position="float" orientation="portrait" xlink:type="simple" id="oo_432969.jpg"><uri content-type="original_file" xlink:type="simple">https://binary.pensoft.net/fig/432969</uri></graphic></fig></tp:treatment-sec><ref-list><ref id="B74"><mixed-citation xmlns:xlink="http://www.w3.org/1999/xlink" xlink:type="simple"><person-group><name name-style="western"><surname>Wang</surname><given-names>J</given-names></name><name name-style="western"><surname>Lai</surname><given-names>MJ</given-names></name><name name-style="western"><surname>Zhu</surname><given-names>RL</given-names></name></person-group> (<year>2011</year>) <article-title>Liverworts and hornworts of Taiwan: An updated checklist and floristic account.</article-title><source>Annales Botanici Fennici</source><volume>48</volume>(<issue>5</issue>): <fpage>369</fpage>–<lpage>395</lpage>. <ext-link xlink:type="simple" ext-link-type="doi" xlink:href="10.5735/085.048.0501">https://doi.org/10.5735/085.048.0501</ext-link></mixed-citation></ref><ref id="B79"><mixed-citation xmlns:xlink="http://www.w3.org/1999/xlink" xlink:type="simple"><person-group><name name-style="western"><surname>Zhu</surname><given-names>RL</given-names></name><name name-style="western"><surname>So</surname><given-names>ML</given-names></name></person-group> (<year>2003</year>) <article-title>Liverworts and hornworts of Shangsi County of Guangxi (Kwangsi), with an updated checklist of the hepatic flora of Guangxi Province of China. Cryptogamie.</article-title><source>Bryologie</source><volume>24</volume>(<issue>4</issue>): <fpage>319</fpage>–<lpage>334</lpage>.</mixed-citation></ref><ref id="B78"><mixed-citation xmlns:xlink="http://www.w3.org/1999/xlink" xlink:type="simple"><person-group><name name-style="western"><surname>Zhang</surname><given-names>L</given-names></name><name name-style="western"><surname>Lin</surname><given-names>PJ</given-names></name></person-group> (<year>1997</year>) <article-title>A checklist of Bryophytes from Hong Kong.</article-title><source>The Journal of the Hattori Botanical Laboratory</source><volume>81</volume>: <fpage>307</fpage>–<lpage>326</lpage>.</mixed-citation></ref><ref id="B55"><mixed-citation xmlns:xlink="http://www.w3.org/1999/xlink" xlink:type="simple"><person-group><name name-style="western"><surname>Piippo</surname><given-names>S</given-names></name></person-group> (<year>1990</year>) <article-title>Annotated catalogue of Chinese <tp:taxon-name><tp:taxon-name-part taxon-name-part-type="class">Hepaticae</tp:taxon-name-part></tp:taxon-name> and <tp:taxon-name><tp:taxon-name-part taxon-name-part-type="class">Anthocerotae</tp:taxon-name-part></tp:taxon-name>.</article-title><source>The Journal of the Hattori Botanical Laboratory</source><volume>68</volume>: <fpage>1</fpage>–<lpage>192</lpage>.</mixed-citation></ref><ref id="B3"><mixed-citation xmlns:xlink="http://www.w3.org/1999/xlink" xlink:type="simple"><person-group><name name-style="western"><surname>Bakalin</surname><given-names>VA</given-names></name><name name-style="western"><surname>Xiong</surname><given-names>Y</given-names></name><name name-style="western"><surname>Borovichev</surname><given-names>EA</given-names></name></person-group> (<year>2015</year>) <article-title>Additions to the knowledge of Guizhou hepatics (South China).</article-title><source>Arctoa</source><volume>24</volume>(<issue>1</issue>): <fpage>509</fpage>–<lpage>519</lpage>. <ext-link xlink:type="simple" ext-link-type="doi" xlink:href="10.15298/arctoa.24.42">https://doi.org/10.15298/arctoa.24.42</ext-link></mixed-citation></ref><ref id="B15"><mixed-citation xmlns:xlink="http://www.w3.org/1999/xlink" xlink:type="simple"><person-group><name name-style="western"><surname>Buczkowska</surname><given-names>K</given-names></name><name name-style="western"><surname>Bakalin</surname><given-names>V</given-names></name><name name-style="western"><surname>Bączkiewicz</surname><given-names>A</given-names></name><name name-style="western"><surname>Aguero</surname><given-names>B</given-names></name><name name-style="western"><surname>Gonera</surname><given-names>P</given-names></name><name name-style="western"><surname>Ślipiko</surname><given-names>M</given-names></name><name name-style="western"><surname>Szczecińska</surname><given-names>M</given-names></name><name name-style="western"><surname>Sawicki</surname><given-names>J</given-names></name></person-group> (<year>2018</year>) Does <italic><tp:taxon-name><tp:taxon-name-part taxon-name-part-type="genus">Calypogeia</tp:taxon-name-part> <tp:taxon-name-part taxon-name-part-type="species">azurea</tp:taxon-name-part></tp:taxon-name></italic> (<tp:taxon-name><tp:taxon-name-part taxon-name-part-type="family">Calypogeiaceae</tp:taxon-name-part></tp:taxon-name>, <tp:taxon-name><tp:taxon-name-part taxon-name-part-type="phylum">Marchantiophyta</tp:taxon-name-part></tp:taxon-name>) occur outside Europe? Molecular and morphological evidence. PLoS One 13(10): e0204561. <ext-link xlink:type="simple" ext-link-type="doi" xlink:href="10.1371/journal.pone.0204561">https://doi.org/10.1371/journal.pone.0204561</ext-link></mixed-citation></ref><ref id="B62"><mixed-citation xmlns:xlink="http://www.w3.org/1999/xlink" xlink:type="simple"><person-group><name name-style="western"><surname>Shu</surname><given-names>L</given-names></name><name name-style="western"><surname>Xiang</surname><given-names>Y-L</given-names></name><name name-style="western"><surname>Cheng</surname><given-names>X-F</given-names></name><name name-style="western"><surname>Wei</surname><given-names>Y-M</given-names></name><name name-style="western"><surname>Wang</surname><given-names>J</given-names></name><name name-style="western"><surname>Zhang</surname><given-names>L-N</given-names></name><name name-style="western"><surname>Li</surname><given-names>W</given-names></name><name name-style="western"><surname>Yin</surname><given-names>X-B</given-names></name><name name-style="western"><surname>Zhang</surname><given-names>W-P</given-names></name><name name-style="western"><surname>Zhao</surname><given-names>C-X</given-names></name><name name-style="western"><surname>Peng</surname><given-names>T</given-names></name><name name-style="western"><surname>Do</surname><given-names>TV</given-names></name><name name-style="western"><surname>Lu</surname><given-names>TN</given-names></name><name name-style="western"><surname>Zhu</surname><given-names>R-L</given-names></name></person-group> (<year>2017</year>) <article-title>New Liverwort and Hornwort Records for Vietnam. Cryptogamie.</article-title><source>Bryologie</source><volume>38</volume>(<issue>4</issue>): <fpage>411</fpage>–<lpage>445</lpage>. <ext-link xlink:type="simple" ext-link-type="doi" xlink:href="10.7872/cryb/v38.iss4.2017.411">https://doi.org/10.7872/cryb/v38.iss4.2017.411</ext-link></mixed-citation></ref><ref id="B4"><mixed-citation xmlns:xlink="http://www.w3.org/1999/xlink" xlink:type="simple"><person-group><name name-style="western"><surname>Bakalin</surname><given-names>VA</given-names></name><name name-style="western"><surname>Nguyen</surname><given-names>VS</given-names></name><name name-style="western"><surname>Borovichev</surname><given-names>EA</given-names></name></person-group> (<year>2018</year>) <article-title>New liverwort records for Vietnam.</article-title><source>Journal of Bryology</source><volume>40</volume>(<issue>1</issue>): <fpage>68</fpage>–<lpage>73</lpage>. <ext-link xlink:type="simple" ext-link-type="doi" xlink:href="10.1080/03736687.2017.1393140">https://doi.org/10.1080/03736687.2017.1393140</ext-link></mixed-citation></ref><ref id="B37"><mixed-citation xmlns:xlink="http://www.w3.org/1999/xlink" xlink:type="simple"><person-group><name name-style="western"><surname>Iwatsuki</surname><given-names>Z</given-names></name></person-group> (<year>2001</year>) Mosses and Liverworts of Japan. Heibonsha, Tokyo, 1–355.</mixed-citation></ref><ref id="B66"><mixed-citation xmlns:xlink="http://www.w3.org/1999/xlink" xlink:type="simple"><person-group><name name-style="western"><surname>Stephani</surname><given-names>F</given-names></name></person-group> (<year>1895</year>) <article-title>Hepaticarum species novae VII.</article-title><source>Hedwigia</source><volume>34</volume>(<issue>2</issue>): <fpage>43</fpage>–<lpage>65</lpage>.</mixed-citation></ref><ref id="B67"><mixed-citation xmlns:xlink="http://www.w3.org/1999/xlink" xlink:type="simple"><person-group><name name-style="western"><surname>Stephani</surname><given-names>F</given-names></name></person-group> (<year>1908</year>) Species Hepaticarum 3. Bulletin de l’Herbier Boissier (sér. 2) 8(9): 661–696.</mixed-citation></ref><ref id="B35"><mixed-citation xmlns:xlink="http://www.w3.org/1999/xlink" xlink:type="simple"><person-group><name name-style="western"><surname>Inoue</surname><given-names>H</given-names></name></person-group> (<year>1974</year>) Illustrations of Japanese hepaticae. Tsukiji Shokan Publishing Company, Tokyo.</mixed-citation></ref></ref-list></tp:taxon-treatment>
