# Supplementary material for: A review of Calypogeia (Marchantiophyta) in the eastern Sino-Himalaya and Meta-Himalaya based mostly on types
Source: PhytoKeys. 2020 Jul 16;153:111–54. doi: 10.3897/phytokeys.153.52920 (PMC7381485; doi:10.3897/phytokeys.153.52920)
Supplement: XML Treatment for Calypogeia vietnamica [file phytokeys.153.52920-treatment11.xml]

<!DOCTYPE tp:taxon-treatment
  PUBLIC "-//TaxonX//DTD Taxonomic Treatment Publishing DTD v0 20100105//EN" "tax-treatment-NSO.dtd">
<tp:taxon-treatment xmlns:tp="http://www.plazi.org/taxpub"><tp:treatment-meta><kwd-group><label>Taxon classification</label><kwd><named-content xmlns:xlink="http://www.w3.org/1999/xlink" content-type="kingdom">Plantae</named-content></kwd><kwd><named-content xmlns:xlink="http://www.w3.org/1999/xlink" content-type="order">Jungermanniales</named-content></kwd><kwd><named-content xmlns:xlink="http://www.w3.org/1999/xlink" content-type="family">Calypogeiaceae</named-content></kwd></kwd-group><mixed-citation publication-type="journal"><person-group><name><surname>Bakalin</surname><given-names>Vadim A.</given-names></name><name><surname>Klimova</surname><given-names>Ksenia G.</given-names></name><name><surname>Nguyen</surname><given-names>Van Sinh</given-names></name></person-group><article-title>A review of <italic><tp:taxon-name><tp:taxon-name-part taxon-name-part-type="genus" reg="Calypogeia">Calypogeia</tp:taxon-name-part></tp:taxon-name></italic> (<tp:taxon-name><tp:taxon-name-part taxon-name-part-type="phylum">Marchantiophyta</tp:taxon-name-part></tp:taxon-name>) in the eastern Sino-Himalaya and Meta-Himalaya based mostly on types</article-title><source>PhytoKeys</source><day>16</day><month>7</month><year>2020</year><volume>153</volume><fpage>111</fpage><lpage>154</lpage><pub-id pub-id-type="doi">10.3897/phytokeys.153.52920</pub-id></mixed-citation></tp:treatment-meta><tp:nomenclature><tp:taxon-name><object-id xmlns:xlink="http://www.w3.org/1999/xlink" content-type="arpha" xlink:type="simple">5171563A-45A4-50C9-B780-C318A26A4FE3</object-id>
              <tp:taxon-name-part taxon-name-part-type="genus" reg="Calypogeia">Calypogeia</tp:taxon-name-part>
              <tp:taxon-name-part taxon-name-part-type="species" reg="vietnamica">vietnamica</tp:taxon-name-part>
            </tp:taxon-name><tp:taxon-authority>Bakalin et Vilnet Herzogia 32 (1): 225. 2019.</tp:taxon-authority></tp:nomenclature><tp:treatment-sec sec-type="material" id="SECID0EOGBG"><title>Type.</title><p>Vietnam. Lao Cai Province: SaPa District, San Sa Ho Commune, Hoang Lien Range, Phan Xi Pang Peak area, <italic><tp:taxon-name><tp:taxon-name-part taxon-name-part-type="genus" reg="Rhododendron">Rhododendron</tp:taxon-name-part></tp:taxon-name></italic>-dominated forest with bamboo thickets and many rocky outcrops, moist cliffs in partial shade (<named-content xmlns:xlink="http://www.w3.org/1999/xlink" content-type="dwc:verbatimCoordinates" xlink:type="simple"><named-content content-type="geo-json" specific-use="{&#34;type&#34;:&#34;Point&#34;,&#34;coordinates&#34;:[103.776117,22.307500]}" id="NCID0E5GBG" xlink:type="simple">22°18.45'N, 103°46.567'E</named-content></named-content>), 2900 m alt., 20 April 2017, V.A. Bakalin &amp; K.G. Klimova V-9-23-17 (holotype: VBGI!).</p></tp:treatment-sec><tp:treatment-sec sec-type="remarks" id="SECID0EDHBG"><title>Remarks.</title><p>This taxon was recently described in moist rocky outcrops at the highest elevation in Indochina – Phan Xi Pang Mt. – in the somewhat unique formation of a ‘mossy’ <italic><tp:taxon-name><tp:taxon-name-part taxon-name-part-type="genus" reg="Rhododendron">Rhododendron</tp:taxon-name-part></tp:taxon-name></italic> forest resembling mossy forests occurring in humid tropics, although different from the latter florogenetically (cf. <xref ref-type="bibr" rid="B6">Bakalin et al. 2019b</xref>). The species is characterized by blue oil bodies and noticeably large underleaves (only slightly smaller than the leaves) divided by a U-shaped sinus descending to 2/5–1/2 of underleaf length. The species may be expected in other areas of mountainous Indochina, if not spread more widely to the eastern Sino-Himalaya. The description and illustrations were published very recently, and it seems that no more information should be added here.</p></tp:treatment-sec><ref-list><ref id="B6"><mixed-citation xmlns:xlink="http://www.w3.org/1999/xlink" xlink:type="simple"><person-group><name name-style="western"><surname>Bakalin</surname><given-names>V</given-names></name><name name-style="western"><surname>Vilnet</surname><given-names>A</given-names></name><name name-style="western"><surname>Ma</surname><given-names>WZ</given-names></name><name name-style="western"><surname>Klimova</surname><given-names>K</given-names></name></person-group> (<year>2019b</year>) <article-title>The differentiation and speciation of <italic><tp:taxon-name><tp:taxon-name-part taxon-name-part-type="genus">Scapania</tp:taxon-name-part> <tp:taxon-name-part taxon-name-part-type="species">javanica</tp:taxon-name-part></tp:taxon-name></italic> and <italic><tp:taxon-name><tp:taxon-name-part taxon-name-part-type="genus">S.</tp:taxon-name-part> <tp:taxon-name-part taxon-name-part-type="species">undulata</tp:taxon-name-part></tp:taxon-name></italic> complexes in the Eastern Sino-Himalayas and perimeters for <tp:taxon-name><tp:taxon-name-part taxon-name-part-type="genus">Scapania</tp:taxon-name-part></tp:taxon-name> Sect. <tp:taxon-name><tp:taxon-name-part taxon-name-part-type="genus"/><tp:taxon-name-part taxon-name-part-type="section">Stephania</tp:taxon-name-part></tp:taxon-name> (<tp:taxon-name><tp:taxon-name-part taxon-name-part-type="family">Scapaniaceae</tp:taxon-name-part></tp:taxon-name>, <tp:taxon-name><tp:taxon-name-part taxon-name-part-type="class">Hepaticae</tp:taxon-name-part></tp:taxon-name>).</article-title><source>Phytotaxa</source><volume>400</volume>(<issue>3</issue>): <fpage>123</fpage>–<lpage>144</lpage>. <ext-link xlink:type="simple" ext-link-type="doi" xlink:href="10.11646/phytotaxa.400.3.2">https://doi.org/10.11646/phytotaxa.400.3.2</ext-link></mixed-citation></ref></ref-list></tp:taxon-treatment>
