# Supplementary material for: A review of Calypogeia (Marchantiophyta) in the eastern Sino-Himalaya and Meta-Himalaya based mostly on types
Source: PhytoKeys. 2020 Jul 16;153:111–54. doi: 10.3897/phytokeys.153.52920 (PMC7381485; doi:10.3897/phytokeys.153.52920)
Supplement: XML Treatment for Calypogeia azurea [file phytokeys.153.52920-treatment12.xml]

<!DOCTYPE tp:taxon-treatment
  PUBLIC "-//TaxonX//DTD Taxonomic Treatment Publishing DTD v0 20100105//EN" "tax-treatment-NSO.dtd">
<tp:taxon-treatment xmlns:tp="http://www.plazi.org/taxpub"><tp:treatment-meta><kwd-group><label>Taxon classification</label><kwd><named-content xmlns:xlink="http://www.w3.org/1999/xlink" content-type="kingdom">Plantae</named-content></kwd><kwd><named-content xmlns:xlink="http://www.w3.org/1999/xlink" content-type="order">Jungermanniales</named-content></kwd><kwd><named-content xmlns:xlink="http://www.w3.org/1999/xlink" content-type="family">Calypogeiaceae</named-content></kwd></kwd-group><mixed-citation publication-type="journal"><person-group><name><surname>Bakalin</surname><given-names>Vadim A.</given-names></name><name><surname>Klimova</surname><given-names>Ksenia G.</given-names></name><name><surname>Nguyen</surname><given-names>Van Sinh</given-names></name></person-group><article-title>A review of <italic><tp:taxon-name><tp:taxon-name-part taxon-name-part-type="genus" reg="Calypogeia">Calypogeia</tp:taxon-name-part></tp:taxon-name></italic> (<tp:taxon-name><tp:taxon-name-part taxon-name-part-type="phylum">Marchantiophyta</tp:taxon-name-part></tp:taxon-name>) in the eastern Sino-Himalaya and Meta-Himalaya based mostly on types</article-title><source>PhytoKeys</source><day>16</day><month>7</month><year>2020</year><volume>153</volume><fpage>111</fpage><lpage>154</lpage><pub-id pub-id-type="doi">10.3897/phytokeys.153.52920</pub-id></mixed-citation></tp:treatment-meta><tp:nomenclature><tp:taxon-name><object-id xmlns:xlink="http://www.w3.org/1999/xlink" content-type="arpha" xlink:type="simple">D0267F03-93BE-5EB6-B646-D40E3FBA6A9A</object-id>
              <tp:taxon-name-part taxon-name-part-type="genus" reg="Calypogeia">Calypogeia</tp:taxon-name-part>
              <tp:taxon-name-part taxon-name-part-type="species" reg="azurea">azurea</tp:taxon-name-part>
            </tp:taxon-name><tp:taxon-authority>Stotler et Crotz, Taxon 32 (1): 74. 1983.</tp:taxon-authority></tp:nomenclature><tp:treatment-sec sec-type="material" id="SECID0E2IBG"><title>Type.</title><p>Not seen.</p></tp:treatment-sec><tp:treatment-sec sec-type="remarks" id="SECID0EAJBG"><title>Remarks.</title><p>There are several records of this taxon in East and Southeast Asia. <xref ref-type="bibr" rid="B63">Singh and Nath (2007a)</xref> recorded it for the East Khasi Hills; <xref ref-type="bibr" rid="B62">Shu et al. (2017)</xref> reported it for northern Vietnam; <xref ref-type="bibr" rid="B74">Wang et al. (2011)</xref> mentioned it for Taiwan based on two records of ‘<italic><tp:taxon-name><tp:taxon-name-part taxon-name-part-type="genus" reg="Calypogeia">Calypogeia</tp:taxon-name-part> <tp:taxon-name-part taxon-name-part-type="species" reg="trichomanis">trichomanis</tp:taxon-name-part></tp:taxon-name></italic>’. <xref ref-type="bibr" rid="B79">Zhu and So (2003)</xref> recorded taxon for Guangxi Province. As shown by <xref ref-type="bibr" rid="B15">Buczkowska et al. (2018)</xref>, the traditionally named <italic><tp:taxon-name><tp:taxon-name-part taxon-name-part-type="genus" reg="Calypogeia">C.</tp:taxon-name-part> <tp:taxon-name-part taxon-name-part-type="species" reg="azurea">azurea</tp:taxon-name-part></tp:taxon-name></italic> should be subdivided into at least three main lineages: ‘true’ <italic><tp:taxon-name><tp:taxon-name-part taxon-name-part-type="genus" reg="Calypogeia">C.</tp:taxon-name-part> <tp:taxon-name-part taxon-name-part-type="species" reg="azurea">azurea</tp:taxon-name-part></tp:taxon-name></italic> in Europe, a North American semicryptic and still validly not described taxon, and the taxon morphologically similar to European <italic><tp:taxon-name><tp:taxon-name-part taxon-name-part-type="genus" reg="Calypogeia">C.</tp:taxon-name-part> <tp:taxon-name-part taxon-name-part-type="species" reg="azurea">azurea</tp:taxon-name-part></tp:taxon-name></italic> but distributed in East Asia that was described as <italic><tp:taxon-name><tp:taxon-name-part taxon-name-part-type="genus" reg="Calypogeia">C.</tp:taxon-name-part> <tp:taxon-name-part taxon-name-part-type="species" reg="orientalis">orientalis</tp:taxon-name-part></tp:taxon-name></italic> in l.c. Geography-correlated infraspecific variability was also observed within <italic><tp:taxon-name><tp:taxon-name-part taxon-name-part-type="genus" reg="Calypogeia">C.</tp:taxon-name-part> <tp:taxon-name-part taxon-name-part-type="species" reg="orientalis">orientalis</tp:taxon-name-part></tp:taxon-name></italic>; two subspecies may be maintained, both of which are distributed in temperate zone, with one restricted to continental mainland (Korean Peninsula, Russian Manchuria) and the other occurring in Japan. The occurrence of <italic><tp:taxon-name><tp:taxon-name-part taxon-name-part-type="genus" reg="Calypogeia">C.</tp:taxon-name-part> <tp:taxon-name-part taxon-name-part-type="species" reg="orientalis">orientalis</tp:taxon-name-part></tp:taxon-name></italic> was not confirmed in China, although it is highly probable in the northeastern part of the country. Due to data in hand, <italic><tp:taxon-name><tp:taxon-name-part taxon-name-part-type="genus" reg="Calypogeia">C.</tp:taxon-name-part> <tp:taxon-name-part taxon-name-part-type="species" reg="orientalis">orientalis</tp:taxon-name-part></tp:taxon-name></italic> is only known from Russian Manchuria, Sakhalin and Kuril Islands, Japan and the Korean Peninsula, being most common between 35 and 45°N (in cool temperate to hemiboreal zones). Thus, some records of <italic><tp:taxon-name><tp:taxon-name-part taxon-name-part-type="genus" reg="Calypogeia">Calypogeia</tp:taxon-name-part> <tp:taxon-name-part taxon-name-part-type="species" reg="azurea">azurea</tp:taxon-name-part></tp:taxon-name></italic> in Northeast China may actually belong to <italic><tp:taxon-name><tp:taxon-name-part taxon-name-part-type="genus" reg="Calypogeia">C.</tp:taxon-name-part> <tp:taxon-name-part taxon-name-part-type="species" reg="orientalis">orientalis</tp:taxon-name-part></tp:taxon-name></italic>, but specimens from the Sino-Himalaya could hardly belong to this species. Another recently described taxon, <italic><tp:taxon-name><tp:taxon-name-part taxon-name-part-type="genus" reg="Calypogeia">C.</tp:taxon-name-part> <tp:taxon-name-part taxon-name-part-type="species" reg="sinensis">sinensis</tp:taxon-name-part></tp:taxon-name></italic>, with exceedingly deep blue oil bodies (described based on material from northern Vietnam and Guizhou Province in China, where both specimens were preliminarily named <italic><tp:taxon-name><tp:taxon-name-part taxon-name-part-type="genus" reg="Calypogeia">C.</tp:taxon-name-part> <tp:taxon-name-part taxon-name-part-type="species" reg="azurea">azurea</tp:taxon-name-part></tp:taxon-name></italic>) may be the taxon previously misidentified as <italic><tp:taxon-name><tp:taxon-name-part taxon-name-part-type="genus" reg="Calypogeia">C.</tp:taxon-name-part> <tp:taxon-name-part taxon-name-part-type="species" reg="azurea">azurea</tp:taxon-name-part></tp:taxon-name></italic> in the aforementioned works. <xref ref-type="bibr" rid="B8">Bapna and Kachroo (2000)</xref> reported occurrences of <italic><tp:taxon-name><tp:taxon-name-part taxon-name-part-type="genus" reg="Calypogeia">C.</tp:taxon-name-part> <tp:taxon-name-part taxon-name-part-type="species" reg="trichomanis">trichomanis</tp:taxon-name-part></tp:taxon-name></italic> in Darjeeling and Nepal; what these reports mean is difficult to say, but some of them probably also belong to <italic><tp:taxon-name><tp:taxon-name-part taxon-name-part-type="genus" reg="Calypogeia">C.</tp:taxon-name-part> <tp:taxon-name-part taxon-name-part-type="species" reg="sinensis">sinensis</tp:taxon-name-part></tp:taxon-name></italic>.</p></tp:treatment-sec><ref-list><ref id="B63"><mixed-citation xmlns:xlink="http://www.w3.org/1999/xlink" xlink:type="simple"><person-group><name name-style="western"><surname>Singh</surname><given-names>AP</given-names></name><name name-style="western"><surname>Nath</surname><given-names>V</given-names></name></person-group> (<year>2007a</year>) <tp:taxon-name><tp:taxon-name-part taxon-name-part-type="class">Hepaticae</tp:taxon-name-part></tp:taxon-name> of Khasi and Jaintia Hills: Eastern Himalayas. Bishen Singh Madendra Pal Singh, Dehra Dun, 1–382.</mixed-citation></ref><ref id="B62"><mixed-citation xmlns:xlink="http://www.w3.org/1999/xlink" xlink:type="simple"><person-group><name name-style="western"><surname>Shu</surname><given-names>L</given-names></name><name name-style="western"><surname>Xiang</surname><given-names>Y-L</given-names></name><name name-style="western"><surname>Cheng</surname><given-names>X-F</given-names></name><name name-style="western"><surname>Wei</surname><given-names>Y-M</given-names></name><name name-style="western"><surname>Wang</surname><given-names>J</given-names></name><name name-style="western"><surname>Zhang</surname><given-names>L-N</given-names></name><name name-style="western"><surname>Li</surname><given-names>W</given-names></name><name name-style="western"><surname>Yin</surname><given-names>X-B</given-names></name><name name-style="western"><surname>Zhang</surname><given-names>W-P</given-names></name><name name-style="western"><surname>Zhao</surname><given-names>C-X</given-names></name><name name-style="western"><surname>Peng</surname><given-names>T</given-names></name><name name-style="western"><surname>Do</surname><given-names>TV</given-names></name><name name-style="western"><surname>Lu</surname><given-names>TN</given-names></name><name name-style="western"><surname>Zhu</surname><given-names>R-L</given-names></name></person-group> (<year>2017</year>) <article-title>New Liverwort and Hornwort Records for Vietnam. Cryptogamie.</article-title><source>Bryologie</source><volume>38</volume>(<issue>4</issue>): <fpage>411</fpage>–<lpage>445</lpage>. <ext-link xlink:type="simple" ext-link-type="doi" xlink:href="10.7872/cryb/v38.iss4.2017.411">https://doi.org/10.7872/cryb/v38.iss4.2017.411</ext-link></mixed-citation></ref><ref id="B74"><mixed-citation xmlns:xlink="http://www.w3.org/1999/xlink" xlink:type="simple"><person-group><name name-style="western"><surname>Wang</surname><given-names>J</given-names></name><name name-style="western"><surname>Lai</surname><given-names>MJ</given-names></name><name name-style="western"><surname>Zhu</surname><given-names>RL</given-names></name></person-group> (<year>2011</year>) <article-title>Liverworts and hornworts of Taiwan: An updated checklist and floristic account.</article-title><source>Annales Botanici Fennici</source><volume>48</volume>(<issue>5</issue>): <fpage>369</fpage>–<lpage>395</lpage>. <ext-link xlink:type="simple" ext-link-type="doi" xlink:href="10.5735/085.048.0501">https://doi.org/10.5735/085.048.0501</ext-link></mixed-citation></ref><ref id="B79"><mixed-citation xmlns:xlink="http://www.w3.org/1999/xlink" xlink:type="simple"><person-group><name name-style="western"><surname>Zhu</surname><given-names>RL</given-names></name><name name-style="western"><surname>So</surname><given-names>ML</given-names></name></person-group> (<year>2003</year>) <article-title>Liverworts and hornworts of Shangsi County of Guangxi (Kwangsi), with an updated checklist of the hepatic flora of Guangxi Province of China. Cryptogamie.</article-title><source>Bryologie</source><volume>24</volume>(<issue>4</issue>): <fpage>319</fpage>–<lpage>334</lpage>.</mixed-citation></ref><ref id="B15"><mixed-citation xmlns:xlink="http://www.w3.org/1999/xlink" xlink:type="simple"><person-group><name name-style="western"><surname>Buczkowska</surname><given-names>K</given-names></name><name name-style="western"><surname>Bakalin</surname><given-names>V</given-names></name><name name-style="western"><surname>Bączkiewicz</surname><given-names>A</given-names></name><name name-style="western"><surname>Aguero</surname><given-names>B</given-names></name><name name-style="western"><surname>Gonera</surname><given-names>P</given-names></name><name name-style="western"><surname>Ślipiko</surname><given-names>M</given-names></name><name name-style="western"><surname>Szczecińska</surname><given-names>M</given-names></name><name name-style="western"><surname>Sawicki</surname><given-names>J</given-names></name></person-group> (<year>2018</year>) Does <italic><tp:taxon-name><tp:taxon-name-part taxon-name-part-type="genus">Calypogeia</tp:taxon-name-part> <tp:taxon-name-part taxon-name-part-type="species">azurea</tp:taxon-name-part></tp:taxon-name></italic> (<tp:taxon-name><tp:taxon-name-part taxon-name-part-type="family">Calypogeiaceae</tp:taxon-name-part></tp:taxon-name>, <tp:taxon-name><tp:taxon-name-part taxon-name-part-type="phylum">Marchantiophyta</tp:taxon-name-part></tp:taxon-name>) occur outside Europe? Molecular and morphological evidence. PLoS One 13(10): e0204561. <ext-link xlink:type="simple" ext-link-type="doi" xlink:href="10.1371/journal.pone.0204561">https://doi.org/10.1371/journal.pone.0204561</ext-link></mixed-citation></ref><ref id="B8"><mixed-citation xmlns:xlink="http://www.w3.org/1999/xlink" xlink:type="simple"><person-group><name name-style="western"><surname>Bapna</surname><given-names>KR</given-names></name><name name-style="western"><surname>Kachroo</surname><given-names>P</given-names></name></person-group> (<year>2000</year>) Hepaticology in India-I. Himanshu Publications, Udaipur-New Delhi, 1–439.</mixed-citation></ref></ref-list></tp:taxon-treatment>
