# Supplementary material for: A review of Calypogeia (Marchantiophyta) in the eastern Sino-Himalaya and Meta-Himalaya based mostly on types
Source: PhytoKeys. 2020 Jul 16;153:111–54. doi: 10.3897/phytokeys.153.52920 (PMC7381485; doi:10.3897/phytokeys.153.52920)
Supplement: XML Treatment for Calypogeia fissa [file phytokeys.153.52920-treatment13.xml]

<!DOCTYPE tp:taxon-treatment
  PUBLIC "-//TaxonX//DTD Taxonomic Treatment Publishing DTD v0 20100105//EN" "tax-treatment-NSO.dtd">
<tp:taxon-treatment xmlns:tp="http://www.plazi.org/taxpub"><tp:treatment-meta><kwd-group><label>Taxon classification</label><kwd><named-content xmlns:xlink="http://www.w3.org/1999/xlink" content-type="kingdom">Plantae</named-content></kwd><kwd><named-content xmlns:xlink="http://www.w3.org/1999/xlink" content-type="order">Jungermanniales</named-content></kwd><kwd><named-content xmlns:xlink="http://www.w3.org/1999/xlink" content-type="family">Calypogeiaceae</named-content></kwd></kwd-group><mixed-citation publication-type="journal"><person-group><name><surname>Bakalin</surname><given-names>Vadim A.</given-names></name><name><surname>Klimova</surname><given-names>Ksenia G.</given-names></name><name><surname>Nguyen</surname><given-names>Van Sinh</given-names></name></person-group><article-title>A review of <italic><tp:taxon-name><tp:taxon-name-part taxon-name-part-type="genus" reg="Calypogeia">Calypogeia</tp:taxon-name-part></tp:taxon-name></italic> (<tp:taxon-name><tp:taxon-name-part taxon-name-part-type="phylum">Marchantiophyta</tp:taxon-name-part></tp:taxon-name>) in the eastern Sino-Himalaya and Meta-Himalaya based mostly on types</article-title><source>PhytoKeys</source><day>16</day><month>7</month><year>2020</year><volume>153</volume><fpage>111</fpage><lpage>154</lpage><pub-id pub-id-type="doi">10.3897/phytokeys.153.52920</pub-id></mixed-citation></tp:treatment-meta><tp:nomenclature><tp:taxon-name><object-id xmlns:xlink="http://www.w3.org/1999/xlink" content-type="arpha" xlink:type="simple">3E7FF876-3457-5F96-A97E-582818D932EF</object-id>
              <tp:taxon-name-part taxon-name-part-type="genus" reg="Calypogeia">Calypogeia</tp:taxon-name-part>
              <tp:taxon-name-part taxon-name-part-type="species" reg="fissa">fissa</tp:taxon-name-part>
            </tp:taxon-name><tp:taxon-authority>(L.) Raddi, Jungermanniogr. Etrusca: 33. 1818.</tp:taxon-authority></tp:nomenclature><tp:treatment-sec sec-type="Basionym" id="SECID0EGQBG"><title>Basionym.</title><p><italic><tp:taxon-name><tp:taxon-name-part taxon-name-part-type="genus" reg="Mnium">Mnium</tp:taxon-name-part> <tp:taxon-name-part taxon-name-part-type="species" reg="fissum">fissum</tp:taxon-name-part></tp:taxon-name></italic> L., Sp. Pl. 1: 1114. 1753. nom. conserv. Original material: Great Britain, Surrey, Dorking; not seen.</p></tp:treatment-sec><tp:treatment-sec sec-type="remarks" id="SECID0EXQBG"><title>Remarks.</title><p><italic><tp:taxon-name><tp:taxon-name-part taxon-name-part-type="genus" reg="Calypogeia">Calypogeia</tp:taxon-name-part> <tp:taxon-name-part taxon-name-part-type="species" reg="fissa">fissa</tp:taxon-name-part></tp:taxon-name></italic> is one of the oldest names in <italic><tp:taxon-name><tp:taxon-name-part taxon-name-part-type="genus" reg="Calypogeia">Calypogeia</tp:taxon-name-part></tp:taxon-name></italic>, and several taxa were split from the original <italic><tp:taxon-name><tp:taxon-name-part taxon-name-part-type="genus" reg="Calypogeia">C.</tp:taxon-name-part> <tp:taxon-name-part taxon-name-part-type="species" reg="fissa">fissa</tp:taxon-name-part></tp:taxon-name></italic> s.l. The species seems to be restricted to Europe. Within North America and the northwestern amphi-Pacific (Commanders, Kamchatka, Kurils, Sakhalin), <italic><tp:taxon-name><tp:taxon-name-part taxon-name-part-type="genus" reg="Calypogeia">C.</tp:taxon-name-part> <tp:taxon-name-part taxon-name-part-type="species" reg="fissa">fissa</tp:taxon-name-part></tp:taxon-name></italic> is substituted by <italic><tp:taxon-name><tp:taxon-name-part taxon-name-part-type="genus" reg="Calypogeia">C.</tp:taxon-name-part> <tp:taxon-name-part taxon-name-part-type="species" reg="neogaea">neogaea</tp:taxon-name-part></tp:taxon-name></italic> (R.M. Schust.) Bakalin. <xref ref-type="bibr" rid="B69">Stotler and Crandall-Stotler (2017</xref>: 591) noted that <italic><tp:taxon-name><tp:taxon-name-part taxon-name-part-type="genus" reg="Calypogeia">C.</tp:taxon-name-part> <tp:taxon-name-part taxon-name-part-type="species" reg="fissa">fissa</tp:taxon-name-part></tp:taxon-name></italic> “likely does not occur in North America and specimens identified as such likely belong to <italic><tp:taxon-name><tp:taxon-name-part taxon-name-part-type="genus" reg="Calypogeia">C.</tp:taxon-name-part> <tp:taxon-name-part taxon-name-part-type="species" reg="neogaea">neogaea</tp:taxon-name-part></tp:taxon-name></italic>”. In an older time, <italic><tp:taxon-name><tp:taxon-name-part taxon-name-part-type="genus" reg="Calypogeia">C.</tp:taxon-name-part> <tp:taxon-name-part taxon-name-part-type="species" reg="fissa">fissa</tp:taxon-name-part></tp:taxon-name></italic> was recorded in Japan, although it was doubted as early as <xref ref-type="bibr" rid="B30">Hattori (1952)</xref> and then was never mentioned for the Japanese flora. The nearest morphological ally of <italic><tp:taxon-name><tp:taxon-name-part taxon-name-part-type="genus" reg="Calypogeia">C.</tp:taxon-name-part> <tp:taxon-name-part taxon-name-part-type="species" reg="fissa">fissa</tp:taxon-name-part></tp:taxon-name></italic> in temperate East Asia is <italic><tp:taxon-name><tp:taxon-name-part taxon-name-part-type="genus" reg="Calypogeia">C.</tp:taxon-name-part> <tp:taxon-name-part taxon-name-part-type="species" reg="tosana">tosana</tp:taxon-name-part></tp:taxon-name></italic>.</p><p>Nevertheless, <italic><tp:taxon-name><tp:taxon-name-part taxon-name-part-type="genus" reg="Calypogeia">Calypogeia</tp:taxon-name-part> <tp:taxon-name-part taxon-name-part-type="species" reg="fissa">fissa</tp:taxon-name-part></tp:taxon-name></italic> was several times recorded even at a relatively recent time for the East Asian mainland: <xref ref-type="bibr" rid="B63">Singh and Nath (2007a)</xref> recorded it for the East Khasi Hills and West Khasi Hills as well as (presumably based on other literature records, unfortunately not cited in l.c.) for Sikkim and Darjeeling. <xref ref-type="bibr" rid="B8">Bapna and Kachroo (2000)</xref> described its wide distribution in India. <xref ref-type="bibr" rid="B74">Wang et al. (2011)</xref> mentioned it for Taiwan; <xref ref-type="bibr" rid="B24">Fang et al. (1998)</xref>, for Jiangxi. The records of the species for Yunnan and Hunan are based on <xref ref-type="bibr" rid="B53">Nicholson et al. (1930)</xref>. Presumably, the vast majority of records of <italic><tp:taxon-name><tp:taxon-name-part taxon-name-part-type="genus" reg="Calypogeia">C.</tp:taxon-name-part> <tp:taxon-name-part taxon-name-part-type="species" reg="fissa">fissa</tp:taxon-name-part></tp:taxon-name></italic> may be based on misidentifications of <italic><tp:taxon-name><tp:taxon-name-part taxon-name-part-type="genus" reg="Calypogeia">C.</tp:taxon-name-part> <tp:taxon-name-part taxon-name-part-type="species" reg="tosana">tosana</tp:taxon-name-part></tp:taxon-name></italic> (if so, the latter is much more widely distributed on the Asian mainland than would be obvious if only available publications were taken into account). We hypothesize that ‘true’ <italic><tp:taxon-name><tp:taxon-name-part taxon-name-part-type="genus" reg="Calypogeia">Calypogeia</tp:taxon-name-part> <tp:taxon-name-part taxon-name-part-type="species" reg="fissa">fissa</tp:taxon-name-part></tp:taxon-name></italic> should be restricted to Europe from where the only accessions were confirmed by <xref ref-type="bibr" rid="B15">Buczkowska et al. (2018)</xref>, and that the species should be excluded from the Sino-Himalayan <italic><tp:taxon-name><tp:taxon-name-part taxon-name-part-type="genus" reg="Calypogeia">Calypogeia</tp:taxon-name-part></tp:taxon-name></italic> flora. Moreover, even in Europe, <italic><tp:taxon-name><tp:taxon-name-part taxon-name-part-type="genus" reg="Calypogeia">Calypogeia</tp:taxon-name-part> <tp:taxon-name-part taxon-name-part-type="species" reg="fissa">fissa</tp:taxon-name-part></tp:taxon-name></italic> is represented by two genetically well-separated taxa (<xref ref-type="bibr" rid="B12">Buczkowska et al. 2011</xref>) that probably require taxonomic revision.</p></tp:treatment-sec><ref-list><ref id="B69"><mixed-citation xmlns:xlink="http://www.w3.org/1999/xlink" xlink:type="simple"><person-group><name name-style="western"><surname>Stotler</surname><given-names>RE</given-names></name><name name-style="western"><surname>Crandall-Stotler</surname><given-names>B</given-names></name></person-group> (<year>2017</year>) <article-title>A Synopsis of the Liverwort Flora of North America North of Mexico.</article-title><source>Annals of the Missouri Botanical Garden</source><volume>102</volume>(<issue>4</issue>): <fpage>574</fpage>–<lpage>709</lpage>. <ext-link xlink:type="simple" ext-link-type="doi" xlink:href="10.3417/2016027">https://doi.org/10.3417/2016027</ext-link></mixed-citation></ref><ref id="B30"><mixed-citation xmlns:xlink="http://www.w3.org/1999/xlink" xlink:type="simple"><person-group><name name-style="western"><surname>Hattori</surname><given-names>S</given-names></name></person-group> (<year>1952</year>) <article-title><tp:taxon-name><tp:taxon-name-part taxon-name-part-type="class">Hepaticae</tp:taxon-name-part></tp:taxon-name> of Shikoku and Kyushu, southern Japan (1).</article-title><source>The Journal of the Hattori Botanical Laboratory</source><volume>7</volume>: <fpage>38</fpage>–<lpage>61</lpage>.</mixed-citation></ref><ref id="B63"><mixed-citation xmlns:xlink="http://www.w3.org/1999/xlink" xlink:type="simple"><person-group><name name-style="western"><surname>Singh</surname><given-names>AP</given-names></name><name name-style="western"><surname>Nath</surname><given-names>V</given-names></name></person-group> (<year>2007a</year>) <tp:taxon-name><tp:taxon-name-part taxon-name-part-type="class">Hepaticae</tp:taxon-name-part></tp:taxon-name> of Khasi and Jaintia Hills: Eastern Himalayas. Bishen Singh Madendra Pal Singh, Dehra Dun, 1–382.</mixed-citation></ref><ref id="B8"><mixed-citation xmlns:xlink="http://www.w3.org/1999/xlink" xlink:type="simple"><person-group><name name-style="western"><surname>Bapna</surname><given-names>KR</given-names></name><name name-style="western"><surname>Kachroo</surname><given-names>P</given-names></name></person-group> (<year>2000</year>) Hepaticology in India-I. Himanshu Publications, Udaipur-New Delhi, 1–439.</mixed-citation></ref><ref id="B74"><mixed-citation xmlns:xlink="http://www.w3.org/1999/xlink" xlink:type="simple"><person-group><name name-style="western"><surname>Wang</surname><given-names>J</given-names></name><name name-style="western"><surname>Lai</surname><given-names>MJ</given-names></name><name name-style="western"><surname>Zhu</surname><given-names>RL</given-names></name></person-group> (<year>2011</year>) <article-title>Liverworts and hornworts of Taiwan: An updated checklist and floristic account.</article-title><source>Annales Botanici Fennici</source><volume>48</volume>(<issue>5</issue>): <fpage>369</fpage>–<lpage>395</lpage>. <ext-link xlink:type="simple" ext-link-type="doi" xlink:href="10.5735/085.048.0501">https://doi.org/10.5735/085.048.0501</ext-link></mixed-citation></ref><ref id="B24"><mixed-citation xmlns:xlink="http://www.w3.org/1999/xlink" xlink:type="simple"><person-group><name name-style="western"><surname>Fang</surname><given-names>Y-M</given-names></name><name name-style="western"><surname>Enroth</surname><given-names>J</given-names></name><name name-style="western"><surname>Koponen</surname><given-names>T</given-names></name><name name-style="western"><surname>Piippo</surname><given-names>S</given-names></name></person-group> (<year>1998</year>) <article-title>The bryophytes of Jiangxi Province, China: An annotated checklist.</article-title><source>Hikobia</source><volume>12</volume>: <fpage>343</fpage>–<lpage>363</lpage>.</mixed-citation></ref><ref id="B53"><mixed-citation xmlns:xlink="http://www.w3.org/1999/xlink" xlink:type="simple"><person-group><name name-style="western"><surname>Nicholson</surname><given-names>WE</given-names></name><name name-style="western"><surname>Herzog</surname><given-names>T</given-names></name><name name-style="western"><surname>Verdoorn</surname><given-names>F</given-names></name></person-group> (<year>1930</year>) <article-title><tp:taxon-name><tp:taxon-name-part taxon-name-part-type="class">Hepaticae</tp:taxon-name-part></tp:taxon-name>.</article-title> In: <person-group><name name-style="western"><surname>Handel-Mazzetti</surname><given-names>HM</given-names></name></person-group> (<role>Ed.</role>) <issue-title>Symbolae Sinicae, Botanische Ergebnisse der Expedition der Akademie der Wissenschaften in Wien nach Südwest-China.</issue-title><source>1914/1918. Part 5. Springer Verlag, Berlin</source>, <fpage>1</fpage>–<lpage>60</lpage>.</mixed-citation></ref><ref id="B15"><mixed-citation xmlns:xlink="http://www.w3.org/1999/xlink" xlink:type="simple"><person-group><name name-style="western"><surname>Buczkowska</surname><given-names>K</given-names></name><name name-style="western"><surname>Bakalin</surname><given-names>V</given-names></name><name name-style="western"><surname>Bączkiewicz</surname><given-names>A</given-names></name><name name-style="western"><surname>Aguero</surname><given-names>B</given-names></name><name name-style="western"><surname>Gonera</surname><given-names>P</given-names></name><name name-style="western"><surname>Ślipiko</surname><given-names>M</given-names></name><name name-style="western"><surname>Szczecińska</surname><given-names>M</given-names></name><name name-style="western"><surname>Sawicki</surname><given-names>J</given-names></name></person-group> (<year>2018</year>) Does <italic><tp:taxon-name><tp:taxon-name-part taxon-name-part-type="genus">Calypogeia</tp:taxon-name-part> <tp:taxon-name-part taxon-name-part-type="species">azurea</tp:taxon-name-part></tp:taxon-name></italic> (<tp:taxon-name><tp:taxon-name-part taxon-name-part-type="family">Calypogeiaceae</tp:taxon-name-part></tp:taxon-name>, <tp:taxon-name><tp:taxon-name-part taxon-name-part-type="phylum">Marchantiophyta</tp:taxon-name-part></tp:taxon-name>) occur outside Europe? Molecular and morphological evidence. PLoS One 13(10): e0204561. <ext-link xlink:type="simple" ext-link-type="doi" xlink:href="10.1371/journal.pone.0204561">https://doi.org/10.1371/journal.pone.0204561</ext-link></mixed-citation></ref><ref id="B12"><mixed-citation xmlns:xlink="http://www.w3.org/1999/xlink" xlink:type="simple"><person-group><name name-style="western"><surname>Buczkowska</surname><given-names>K</given-names></name><name name-style="western"><surname>Sawicki</surname><given-names>J</given-names></name><name name-style="western"><surname>Szczecińska</surname><given-names>M</given-names></name><name name-style="western"><surname>Rozadziński</surname><given-names>S</given-names></name><name name-style="western"><surname>Rabska</surname><given-names>M</given-names></name><name name-style="western"><surname>Bączkiewicz</surname><given-names>A</given-names></name></person-group> (<year>2011</year>) <article-title>Two morphologically distinct groups of the <italic><tp:taxon-name><tp:taxon-name-part taxon-name-part-type="genus">Calypogeia</tp:taxon-name-part> <tp:taxon-name-part taxon-name-part-type="species">fissa</tp:taxon-name-part></tp:taxon-name></italic> complex were found in Europe.</article-title><source>Biodiversity Research and Conservation</source><volume>23</volume>(<issue>1</issue>): <fpage>29</fpage>–<lpage>41</lpage>. <ext-link xlink:type="simple" ext-link-type="doi" xlink:href="10.2478/v10119-011-0014-x">https://doi.org/10.2478/v10119-011-0014-x</ext-link></mixed-citation></ref></ref-list></tp:taxon-treatment>
