# Supplementary material for: A review of Calypogeia (Marchantiophyta) in the eastern Sino-Himalaya and Meta-Himalaya based mostly on types
Source: PhytoKeys. 2020 Jul 16;153:111–54. doi: 10.3897/phytokeys.153.52920 (PMC7381485; doi:10.3897/phytokeys.153.52920)
Supplement: XML Treatment for Calypogeia goebelii [file phytokeys.153.52920-treatment14.xml]

<!DOCTYPE tp:taxon-treatment
  PUBLIC "-//TaxonX//DTD Taxonomic Treatment Publishing DTD v0 20100105//EN" "tax-treatment-NSO.dtd">
<tp:taxon-treatment xmlns:tp="http://www.plazi.org/taxpub"><tp:treatment-meta><kwd-group><label>Taxon classification</label><kwd><named-content xmlns:xlink="http://www.w3.org/1999/xlink" content-type="kingdom">Plantae</named-content></kwd><kwd><named-content xmlns:xlink="http://www.w3.org/1999/xlink" content-type="order">Jungermanniales</named-content></kwd><kwd><named-content xmlns:xlink="http://www.w3.org/1999/xlink" content-type="family">Calypogeiaceae</named-content></kwd></kwd-group><mixed-citation publication-type="journal"><person-group><name><surname>Bakalin</surname><given-names>Vadim A.</given-names></name><name><surname>Klimova</surname><given-names>Ksenia G.</given-names></name><name><surname>Nguyen</surname><given-names>Van Sinh</given-names></name></person-group><article-title>A review of <italic><tp:taxon-name><tp:taxon-name-part taxon-name-part-type="genus" reg="Calypogeia">Calypogeia</tp:taxon-name-part></tp:taxon-name></italic> (<tp:taxon-name><tp:taxon-name-part taxon-name-part-type="phylum">Marchantiophyta</tp:taxon-name-part></tp:taxon-name>) in the eastern Sino-Himalaya and Meta-Himalaya based mostly on types</article-title><source>PhytoKeys</source><day>16</day><month>7</month><year>2020</year><volume>153</volume><fpage>111</fpage><lpage>154</lpage><pub-id pub-id-type="doi">10.3897/phytokeys.153.52920</pub-id></mixed-citation></tp:treatment-meta><tp:nomenclature><tp:taxon-name><object-id xmlns:xlink="http://www.w3.org/1999/xlink" content-type="arpha" xlink:type="simple">E4CBED16-84BE-5019-A64C-D63F5B76BC55</object-id>
              <tp:taxon-name-part taxon-name-part-type="genus" reg="Calypogeia">Calypogeia</tp:taxon-name-part>
              <tp:taxon-name-part taxon-name-part-type="species" reg="goebelii">goebelii</tp:taxon-name-part>
            </tp:taxon-name><tp:taxon-authority>(Schiffn.) Steph., Bull. Herb. Boissier (sér. 2) 8 (9): 677 (409). 1908.</tp:taxon-authority><xref ref-type="fig" rid="F6">Figures 6A–E</xref><xref ref-type="fig" rid="F8">, 8J–M</xref></tp:nomenclature><tp:treatment-sec sec-type="Basionym" id="SECID0EXYBG"><title>Basionym.</title><p><italic><tp:taxon-name><tp:taxon-name-part taxon-name-part-type="genus" reg="Kantius">Kantius</tp:taxon-name-part> <tp:taxon-name-part taxon-name-part-type="species" reg="goebelii">goebelii</tp:taxon-name-part></tp:taxon-name></italic> Schiffn., Nova Acta Acad. Caes. Leop.-Carol. German. Nat. Cur. 60 (2): 260. 1893.</p></tp:treatment-sec><tp:treatment-sec sec-type="material" id="SECID0EIZBG"><title>Type.</title><p>Java. K. Goebel (syntype: G [G00115804!]).</p></tp:treatment-sec><tp:treatment-sec sec-type="remarks" id="SECID0ENZBG"><title>Remarks.</title><p>The species was described from Java based on K. Goebel specimen (<xref ref-type="bibr" rid="B60">Schiffner 1893</xref>) and is mostly Malesian-Papuasian in distribution, probably reaching westward to northern Thailand (if the report by <xref ref-type="bibr" rid="B39">Kitagawa 1988</xref> is correct) and spreading eastward to Samoa. We did not see the specimens of this species from northern Indochina. However, <italic><tp:taxon-name><tp:taxon-name-part taxon-name-part-type="genus" reg="Calypogeia">Calypogeia</tp:taxon-name-part> <tp:taxon-name-part taxon-name-part-type="species" reg="lunata">lunata</tp:taxon-name-part></tp:taxon-name></italic> is quite abundant, morphologically malleable and provides some modifications superficially resembling <italic><tp:taxon-name><tp:taxon-name-part taxon-name-part-type="genus" reg="Calypogeia">C.</tp:taxon-name-part> <tp:taxon-name-part taxon-name-part-type="species" reg="goebelii">goebelii</tp:taxon-name-part></tp:taxon-name></italic> in northern Vietnam, although never having such distinctly lobed leaves as occur in ‘true’ <italic><tp:taxon-name><tp:taxon-name-part taxon-name-part-type="genus" reg="Calypogeia">C.</tp:taxon-name-part> <tp:taxon-name-part taxon-name-part-type="species" reg="goebelii">goebelii</tp:taxon-name-part></tp:taxon-name></italic>, nor narrow underleaves (1.5–2.0 as wide as the stem, as commonly occurs in <italic><tp:taxon-name><tp:taxon-name-part taxon-name-part-type="genus" reg="Calypogeia">C.</tp:taxon-name-part> <tp:taxon-name-part taxon-name-part-type="species" reg="goebelii">goebelii</tp:taxon-name-part></tp:taxon-name></italic>). Moreover, <xref ref-type="bibr" rid="B39">Kitagawa (1988)</xref> did not observe blue oil bodies in his specimens, and he provides a yellowish color for the plants, whereas the plants that have blue oil bodies commonly develop greenish-whitish to grayish pigmentation in the herbarium. Thus, it is an open question whether the specimens named <italic><tp:taxon-name><tp:taxon-name-part taxon-name-part-type="genus" reg="Calypogeia">C.</tp:taxon-name-part> <tp:taxon-name-part taxon-name-part-type="species" reg="goebelii">goebelii</tp:taxon-name-part></tp:taxon-name></italic> by Kitagawa truly even belong to the blue-oil-bodied <italic><tp:taxon-name><tp:taxon-name-part taxon-name-part-type="genus" reg="Calypogeia">Calypogeia</tp:taxon-name-part></tp:taxon-name></italic> complex. The type of <italic><tp:taxon-name><tp:taxon-name-part taxon-name-part-type="genus" reg="Calypogeia">C.</tp:taxon-name-part> <tp:taxon-name-part taxon-name-part-type="species" reg="goebelii">goebelii</tp:taxon-name-part></tp:taxon-name></italic> is actually similar to that of <italic><tp:taxon-name><tp:taxon-name-part taxon-name-part-type="genus" reg="Calypogeia">C.</tp:taxon-name-part> <tp:taxon-name-part taxon-name-part-type="species" reg="tosana">tosana</tp:taxon-name-part></tp:taxon-name></italic> in general outlook, and the differentiation from the latter in the absence of oil bodies is quite troublesome. Therefore, we are unable to confirm or reject this species from the northern Indochinese flora, although we doubt it.</p><p>The description based on the isotype is as follows: plants brownish, pellucid, glistening, 1.5–2.5 mm wide, 5–8 cm long; stem 150–200 µm wide, sparsely ventrally branched; rhizoids brownish, common to numerous, obliquely to erect spreading fascicles; leaves contiguous to somewhat distant, slightly convex, decurrent for 1–2 stem widths, 750–1250 × 575–1050 µm, divided by U-shaped sinus into two acute lobes; underleaves, obliquely spreading, 1.5–2.5 as wide as stem, bisbifid, the undivided portion in the underleaf middle 2 cells high, arcuately inserted, not or barely decurrent; midleaf cells thin-walled, trigones very small, concave, 37.5–55.0 × 25.0–37.5 µm.</p></tp:treatment-sec><tp:treatment-sec><!--Section generated to contain objects referenced in tp:taxon-treatment.--><fig id="F6" position="float" orientation="portrait"><object-id xmlns:xlink="http://www.w3.org/1999/xlink" content-type="doi" xlink:type="simple">10.3897/phytokeys.153.52920.figure6</object-id><object-id xmlns:xlink="http://www.w3.org/1999/xlink" content-type="arpha" xlink:type="simple">DA4F5310-343E-53EC-A5E3-634AF2D613A9</object-id><label>Figure 6.</label><caption><p><italic><tp:taxon-name><tp:taxon-name-part taxon-name-part-type="genus" reg="Calypogeia">Calypogeia</tp:taxon-name-part> <tp:taxon-name-part taxon-name-part-type="species" reg="goebelii">goebelii</tp:taxon-name-part></tp:taxon-name></italic> (Schiffn.) Steph.: <bold>A</bold> plant habit, fragment, ventral view <bold>B, C</bold> leaves <bold>D, E</bold> Underleaves <italic><tp:taxon-name><tp:taxon-name-part taxon-name-part-type="genus" reg="Calypogeia">Calypogeia</tp:taxon-name-part> <tp:taxon-name-part taxon-name-part-type="species" reg="ceylanica">ceylanica</tp:taxon-name-part></tp:taxon-name></italic> S.Hatt. et Mizut.: <bold>F</bold> plant habit, fragment, dorsal view <bold>G</bold> plant habit, fragment, ventral view <bold>H, I, J</bold> underleaves <bold>K, L, M</bold> leaves <italic><tp:taxon-name><tp:taxon-name-part taxon-name-part-type="genus" reg="Calypogeia">Calypogeia</tp:taxon-name-part> <tp:taxon-name-part taxon-name-part-type="species" reg="cuspidata">cuspidata</tp:taxon-name-part></tp:taxon-name></italic> (Steph.) Steph.: <bold>N</bold> plant habit, fragment, dorsal view <bold>O</bold> plant habit, fragment, ventral view <bold>P</bold> underleaf <bold>Q</bold> leaf <italic><tp:taxon-name><tp:taxon-name-part taxon-name-part-type="genus" reg="Calypogeia">Calypogeia</tp:taxon-name-part> <tp:taxon-name-part taxon-name-part-type="species" reg="japonica">japonica</tp:taxon-name-part></tp:taxon-name></italic> Steph. <bold>R</bold> plant habit, fragment, ventral view <bold>S</bold> plant habit, fragment, dorsal view <bold>T, U, Z, AC, AD, AE, AF</bold> underleaves <bold>V, W, X, Y, AA, AB</bold> leaves. <bold>A–E</bold> from Syntype G00115804; <bold>F–M</bold> isotype G00064248; <bold>N–Q</bold> lectotype G00069713; <bold>R–W</bold> from Neotype G00047413/9720; <bold>X–Z, AE, AF</bold> from G00047412/9717; <bold>AA–AD</bold> from holotype of <italic><tp:taxon-name><tp:taxon-name-part taxon-name-part-type="genus" reg="Calypogeia">Calypogeia</tp:taxon-name-part> <tp:taxon-name-part taxon-name-part-type="species" reg="ovifolia">ovifolia</tp:taxon-name-part></tp:taxon-name></italic> H. Inoue TNS76048.</p></caption><graphic xmlns:xlink="http://www.w3.org/1999/xlink" xlink:href="phytokeys-153-111-g006.jpg" position="float" orientation="portrait" xlink:type="simple" id="oo_432967.jpg"><uri content-type="original_file" xlink:type="simple">https://binary.pensoft.net/fig/432967</uri></graphic></fig><fig id="F8" position="float" orientation="portrait"><object-id xmlns:xlink="http://www.w3.org/1999/xlink" content-type="doi" xlink:type="simple">10.3897/phytokeys.153.52920.figure8</object-id><object-id xmlns:xlink="http://www.w3.org/1999/xlink" content-type="arpha" xlink:type="simple">ACC09B7D-699C-59F2-9E22-A130BBF594CB</object-id><label>Figure 8.</label><caption><p><italic><tp:taxon-name><tp:taxon-name-part taxon-name-part-type="genus" reg="Calypogeia">Calypogeia</tp:taxon-name-part> <tp:taxon-name-part taxon-name-part-type="species" reg="marginella">marginella</tp:taxon-name-part></tp:taxon-name></italic> Mitt.: <bold>A</bold> plant habit, fragment, ventral view <bold>B</bold> leaf <bold>C</bold> leaf margin cells <bold>D</bold> underleaf <italic><tp:taxon-name><tp:taxon-name-part taxon-name-part-type="genus" reg="Calypogeia">Calypogeia</tp:taxon-name-part> <tp:taxon-name-part taxon-name-part-type="species" reg="tosana">tosana</tp:taxon-name-part></tp:taxon-name></italic> (Steph.) Steph.: <bold>F, G</bold> underleaves <bold>H</bold> leaf <bold>I</bold> leaf middle cells <italic><tp:taxon-name><tp:taxon-name-part taxon-name-part-type="genus" reg="Calypogeia">Calypogeia</tp:taxon-name-part> <tp:taxon-name-part taxon-name-part-type="species" reg="goebelii">goebelii</tp:taxon-name-part></tp:taxon-name></italic> (Schiffn.) Steph. <bold>J</bold> plant habit, fragment, ventral view <bold>K, L</bold> leaf <bold>M</bold> leaf middle cells Scale: 1 mm (<bold>A, J</bold>); 500 µm (<bold>B, H, K, L</bold>); 200 µm (<bold>D, F, G</bold>); 50 µm (<bold>C, I, M</bold>). <bold>A, B, C, D</bold> from Syntype G00113555/5289; <bold>F, G, H, I</bold> from Holotype G00047274/26013; <bold>J, K, L, M</bold> Syntype G00115804.</p></caption><graphic xmlns:xlink="http://www.w3.org/1999/xlink" xlink:href="phytokeys-153-111-g008.jpg" position="float" orientation="portrait" xlink:type="simple" id="oo_432969.jpg"><uri content-type="original_file" xlink:type="simple">https://binary.pensoft.net/fig/432969</uri></graphic></fig></tp:treatment-sec><ref-list><ref id="B60"><mixed-citation xmlns:xlink="http://www.w3.org/1999/xlink" xlink:type="simple"><person-group><name name-style="western"><surname>Schiffner</surname><given-names>V</given-names></name></person-group> (<year>1893</year>) <article-title>Ueber exotische <tp:taxon-name><tp:taxon-name-part taxon-name-part-type="class">Hepaticae</tp:taxon-name-part></tp:taxon-name>, hauptsächlich aus Java, Amboina und Brasilien, nebst einigen morphologischen und kritischen Bemerkungen über <italic><tp:taxon-name><tp:taxon-name-part taxon-name-part-type="genus">Marchantia</tp:taxon-name-part></tp:taxon-name></italic>.</article-title><source>Nova Acta Academiae Caesareae Leopoldino-<tp:taxon-name><tp:taxon-name-part taxon-name-part-type="subfamily">Carolinae</tp:taxon-name-part></tp:taxon-name> Germanicae Naturae Curiosorum</source><volume>60</volume>(<issue>2</issue>): <fpage>219</fpage>–<lpage>316</lpage>.</mixed-citation></ref><ref id="B39"><mixed-citation xmlns:xlink="http://www.w3.org/1999/xlink" xlink:type="simple"><person-group><name name-style="western"><surname>Kitagawa</surname><given-names>N</given-names></name></person-group> (<year>1988</year>) <article-title>Studies on the <tp:taxon-name><tp:taxon-name-part taxon-name-part-type="class">Hepaticae</tp:taxon-name-part></tp:taxon-name> of Thailand V. The family <tp:taxon-name><tp:taxon-name-part taxon-name-part-type="family">Calypogeiaceae</tp:taxon-name-part></tp:taxon-name>.</article-title><source>Nova Hedwigia</source><volume>90</volume>: <fpage>163</fpage>–<lpage>170</lpage>.</mixed-citation></ref></ref-list></tp:taxon-treatment>
