# Supplementary material for: A review of Calypogeia (Marchantiophyta) in the eastern Sino-Himalaya and Meta-Himalaya based mostly on types
Source: PhytoKeys. 2020 Jul 16;153:111–54. doi: 10.3897/phytokeys.153.52920 (PMC7381485; doi:10.3897/phytokeys.153.52920)
Supplement: XML Treatment for Calypogeia muelleriana [file phytokeys.153.52920-treatment15.xml]

<!DOCTYPE tp:taxon-treatment
  PUBLIC "-//TaxonX//DTD Taxonomic Treatment Publishing DTD v0 20100105//EN" "tax-treatment-NSO.dtd">
<tp:taxon-treatment xmlns:tp="http://www.plazi.org/taxpub"><tp:treatment-meta><kwd-group><label>Taxon classification</label><kwd><named-content xmlns:xlink="http://www.w3.org/1999/xlink" content-type="kingdom">Plantae</named-content></kwd><kwd><named-content xmlns:xlink="http://www.w3.org/1999/xlink" content-type="order">Jungermanniales</named-content></kwd><kwd><named-content xmlns:xlink="http://www.w3.org/1999/xlink" content-type="family">Calypogeiaceae</named-content></kwd></kwd-group><mixed-citation publication-type="journal"><person-group><name><surname>Bakalin</surname><given-names>Vadim A.</given-names></name><name><surname>Klimova</surname><given-names>Ksenia G.</given-names></name><name><surname>Nguyen</surname><given-names>Van Sinh</given-names></name></person-group><article-title>A review of <italic><tp:taxon-name><tp:taxon-name-part taxon-name-part-type="genus" reg="Calypogeia">Calypogeia</tp:taxon-name-part></tp:taxon-name></italic> (<tp:taxon-name><tp:taxon-name-part taxon-name-part-type="phylum">Marchantiophyta</tp:taxon-name-part></tp:taxon-name>) in the eastern Sino-Himalaya and Meta-Himalaya based mostly on types</article-title><source>PhytoKeys</source><day>16</day><month>7</month><year>2020</year><volume>153</volume><fpage>111</fpage><lpage>154</lpage><pub-id pub-id-type="doi">10.3897/phytokeys.153.52920</pub-id></mixed-citation></tp:treatment-meta><tp:nomenclature><tp:taxon-name><object-id xmlns:xlink="http://www.w3.org/1999/xlink" content-type="arpha" xlink:type="simple">3306A20E-109A-516A-83DA-8FF91E5491C9</object-id>
              <tp:taxon-name-part taxon-name-part-type="genus" reg="Calypogeia">Calypogeia</tp:taxon-name-part>
              <tp:taxon-name-part taxon-name-part-type="species" reg="muelleriana">muelleriana</tp:taxon-name-part>
            </tp:taxon-name><tp:taxon-authority>(Schiffn.) Müll.Frib., Beih. Bot. Centralbl. 10 (4/5): 217. 1901.</tp:taxon-authority></tp:nomenclature><tp:treatment-sec sec-type="Basionym" id="SECID0EX4BG"><title>Basionym.</title><p><italic><tp:taxon-name><tp:taxon-name-part taxon-name-part-type="genus" reg="Kantius">Kantius</tp:taxon-name-part> <tp:taxon-name-part taxon-name-part-type="species" reg="muellerianus">muellerianus</tp:taxon-name-part></tp:taxon-name></italic> Schiffn., Sitzungsber. deutsch. naturwiss.-med. Vereins Böhmen “Lotos” Prag 48: 342. 1900.</p></tp:treatment-sec><tp:treatment-sec sec-type="material" id="SECID0EI5BG"><title>Original material.</title><p>Czech Republic, Bohemia, Schiffner; not seen.</p></tp:treatment-sec><tp:treatment-sec sec-type="remarks" id="SECID0EN5BG"><title>Remarks.</title><p>This boreal species was originally described from the border between the Czech Republic and German Bavaria (Bohemian Forest) and was found to have circumpolar distribution in the hemiarctic and boreal zones of the Northern Hemisphere. However, even in the hemiboreal zone of East Asia (e.g., in the southern Russian Far East at 43–48°N), the species rarely occurs. <italic><tp:taxon-name><tp:taxon-name-part taxon-name-part-type="genus" reg="Calypogeia">Calypogeia</tp:taxon-name-part> <tp:taxon-name-part taxon-name-part-type="species" reg="muelleriana">muelleriana</tp:taxon-name-part></tp:taxon-name></italic> seems to be hardly possible even in Northeast China, as mentioned by <xref ref-type="bibr" rid="B55">Piippo (1990)</xref>. Two recent reports from Guangxi and Jiangxi Provinces of China (<xref ref-type="bibr" rid="B79">Zhu and So 2003</xref>; <xref ref-type="bibr" rid="B24">Fang et al. 1998</xref>) may belong to other taxa, such as <italic><tp:taxon-name><tp:taxon-name-part taxon-name-part-type="genus" reg="Calypogeia">C.</tp:taxon-name-part> <tp:taxon-name-part taxon-name-part-type="species" reg="apiculata">apiculata</tp:taxon-name-part></tp:taxon-name></italic>, <italic><tp:taxon-name><tp:taxon-name-part taxon-name-part-type="genus" reg="Calypogeia">C.</tp:taxon-name-part> <tp:taxon-name-part taxon-name-part-type="species" reg="sinensis">sinensis</tp:taxon-name-part></tp:taxon-name></italic>, and <italic><tp:taxon-name><tp:taxon-name-part taxon-name-part-type="genus" reg="Calypogeia">C.</tp:taxon-name-part> <tp:taxon-name-part taxon-name-part-type="species" reg="granulata">granulata</tp:taxon-name-part></tp:taxon-name></italic>, whose distribution in the Sino-Himalaya is underestimated. The distinct differentiation features of <italic><tp:taxon-name><tp:taxon-name-part taxon-name-part-type="genus" reg="Calypogeia">C.</tp:taxon-name-part> <tp:taxon-name-part taxon-name-part-type="species" reg="muelleriana">muelleriana</tp:taxon-name-part></tp:taxon-name></italic> are highly undivided underleaf lamina (4–5 and more cells high), rounded to rarely obtuse leaf apices and grayish to colorless botryoidal oil bodies. The European materials of <italic><tp:taxon-name><tp:taxon-name-part taxon-name-part-type="genus" reg="Calypogeia">Calypogeia</tp:taxon-name-part> <tp:taxon-name-part taxon-name-part-type="species" reg="muelleriana">muelleriana</tp:taxon-name-part></tp:taxon-name></italic> are split into two different and perhaps cryptic taxa (<xref ref-type="bibr" rid="B10">Buczkowska 2010</xref>, <xref ref-type="bibr" rid="B11">Buczkowska and Bączkiewicz 2011</xref>).</p></tp:treatment-sec><ref-list><ref id="B55"><mixed-citation xmlns:xlink="http://www.w3.org/1999/xlink" xlink:type="simple"><person-group><name name-style="western"><surname>Piippo</surname><given-names>S</given-names></name></person-group> (<year>1990</year>) <article-title>Annotated catalogue of Chinese <tp:taxon-name><tp:taxon-name-part taxon-name-part-type="class">Hepaticae</tp:taxon-name-part></tp:taxon-name> and <tp:taxon-name><tp:taxon-name-part taxon-name-part-type="class">Anthocerotae</tp:taxon-name-part></tp:taxon-name>.</article-title><source>The Journal of the Hattori Botanical Laboratory</source><volume>68</volume>: <fpage>1</fpage>–<lpage>192</lpage>.</mixed-citation></ref><ref id="B79"><mixed-citation xmlns:xlink="http://www.w3.org/1999/xlink" xlink:type="simple"><person-group><name name-style="western"><surname>Zhu</surname><given-names>RL</given-names></name><name name-style="western"><surname>So</surname><given-names>ML</given-names></name></person-group> (<year>2003</year>) <article-title>Liverworts and hornworts of Shangsi County of Guangxi (Kwangsi), with an updated checklist of the hepatic flora of Guangxi Province of China. Cryptogamie.</article-title><source>Bryologie</source><volume>24</volume>(<issue>4</issue>): <fpage>319</fpage>–<lpage>334</lpage>.</mixed-citation></ref><ref id="B24"><mixed-citation xmlns:xlink="http://www.w3.org/1999/xlink" xlink:type="simple"><person-group><name name-style="western"><surname>Fang</surname><given-names>Y-M</given-names></name><name name-style="western"><surname>Enroth</surname><given-names>J</given-names></name><name name-style="western"><surname>Koponen</surname><given-names>T</given-names></name><name name-style="western"><surname>Piippo</surname><given-names>S</given-names></name></person-group> (<year>1998</year>) <article-title>The bryophytes of Jiangxi Province, China: An annotated checklist.</article-title><source>Hikobia</source><volume>12</volume>: <fpage>343</fpage>–<lpage>363</lpage>.</mixed-citation></ref><ref id="B10"><mixed-citation xmlns:xlink="http://www.w3.org/1999/xlink" xlink:type="simple"><person-group><name name-style="western"><surname>Buczkowska</surname><given-names>K</given-names></name></person-group> (<year>2010</year>) <article-title>Morphological differentiation of <italic><tp:taxon-name><tp:taxon-name-part taxon-name-part-type="genus">Calypogeia</tp:taxon-name-part> <tp:taxon-name-part taxon-name-part-type="species">muelleriana</tp:taxon-name-part></tp:taxon-name></italic> (<tp:taxon-name><tp:taxon-name-part taxon-name-part-type="order">Jungermanniales</tp:taxon-name-part></tp:taxon-name>, <tp:taxon-name><tp:taxon-name-part taxon-name-part-type="class">Hepaticae</tp:taxon-name-part></tp:taxon-name>) in Poland.</article-title><source>Biodiversity Research and Conservation</source><volume>17</volume>(<issue>1</issue>): <fpage>23</fpage>–<lpage>32</lpage>. <ext-link xlink:type="simple" ext-link-type="doi" xlink:href="10.2478/v10119-010-0004-4">https://doi.org/10.2478/v10119-010-0004-4</ext-link></mixed-citation></ref><ref id="B11"><mixed-citation xmlns:xlink="http://www.w3.org/1999/xlink" xlink:type="simple"><person-group><name name-style="western"><surname>Buczkowska</surname><given-names>K</given-names></name><name name-style="western"><surname>Bączkiewicz</surname><given-names>A</given-names></name></person-group> (<year>2011</year>) <article-title>New taxon of the genus <italic><tp:taxon-name><tp:taxon-name-part taxon-name-part-type="genus">Calypogeia</tp:taxon-name-part></tp:taxon-name></italic> (<tp:taxon-name><tp:taxon-name-part taxon-name-part-type="order">Jungermanniales</tp:taxon-name-part></tp:taxon-name>, <tp:taxon-name><tp:taxon-name-part taxon-name-part-type="class">Hepaticae</tp:taxon-name-part></tp:taxon-name>) in Poland.</article-title><source>Acta Societatis Botanicorum Poloniae</source><volume>80</volume>(<issue>4</issue>): <fpage>327</fpage>–<lpage>333</lpage>. <ext-link xlink:type="simple" ext-link-type="doi" xlink:href="10.5586/asbp.2011.039">https://doi.org/10.5586/asbp.2011.039</ext-link></mixed-citation></ref></ref-list></tp:taxon-treatment>
