# Supplementary material for: A review of Calypogeia (Marchantiophyta) in the eastern Sino-Himalaya and Meta-Himalaya based mostly on types
Source: PhytoKeys. 2020 Jul 16;153:111–54. doi: 10.3897/phytokeys.153.52920 (PMC7381485; doi:10.3897/phytokeys.153.52920)
Supplement: XML Treatment for Calypogeia neesiana [file phytokeys.153.52920-treatment16.xml]

<!DOCTYPE tp:taxon-treatment
  PUBLIC "-//TaxonX//DTD Taxonomic Treatment Publishing DTD v0 20100105//EN" "tax-treatment-NSO.dtd">
<tp:taxon-treatment xmlns:tp="http://www.plazi.org/taxpub"><tp:treatment-meta><kwd-group><label>Taxon classification</label><kwd><named-content xmlns:xlink="http://www.w3.org/1999/xlink" content-type="kingdom">Plantae</named-content></kwd><kwd><named-content xmlns:xlink="http://www.w3.org/1999/xlink" content-type="order">Jungermanniales</named-content></kwd><kwd><named-content xmlns:xlink="http://www.w3.org/1999/xlink" content-type="family">Calypogeiaceae</named-content></kwd></kwd-group><mixed-citation publication-type="journal"><person-group><name><surname>Bakalin</surname><given-names>Vadim A.</given-names></name><name><surname>Klimova</surname><given-names>Ksenia G.</given-names></name><name><surname>Nguyen</surname><given-names>Van Sinh</given-names></name></person-group><article-title>A review of <italic><tp:taxon-name><tp:taxon-name-part taxon-name-part-type="genus" reg="Calypogeia">Calypogeia</tp:taxon-name-part></tp:taxon-name></italic> (<tp:taxon-name><tp:taxon-name-part taxon-name-part-type="phylum">Marchantiophyta</tp:taxon-name-part></tp:taxon-name>) in the eastern Sino-Himalaya and Meta-Himalaya based mostly on types</article-title><source>PhytoKeys</source><day>16</day><month>7</month><year>2020</year><volume>153</volume><fpage>111</fpage><lpage>154</lpage><pub-id pub-id-type="doi">10.3897/phytokeys.153.52920</pub-id></mixed-citation></tp:treatment-meta><tp:nomenclature><tp:taxon-name><object-id xmlns:xlink="http://www.w3.org/1999/xlink" content-type="arpha" xlink:type="simple">49CA330F-846F-5E69-8C1F-41DB5549A05A</object-id>
              <tp:taxon-name-part taxon-name-part-type="genus" reg="Calypogeia">Calypogeia</tp:taxon-name-part>
              <tp:taxon-name-part taxon-name-part-type="species" reg="neesiana">neesiana</tp:taxon-name-part>
            </tp:taxon-name><tp:taxon-authority>(C. Massal. et Carestia) Müll.Frib., Verh. Bot. Vereins Prov. Brandenburg 47: 320. 1905.</tp:taxon-authority></tp:nomenclature><tp:treatment-sec sec-type="Basionym" id="SECID0ENCAI"><title>Basionym.</title><p><tp:taxon-name><tp:taxon-name-part taxon-name-part-type="genus" reg="Kantius">Kantius</tp:taxon-name-part> <tp:taxon-name-part taxon-name-part-type="species" reg="trichomanis">trichomanis</tp:taxon-name-part></tp:taxon-name> var. <tp:taxon-name><tp:taxon-name-part taxon-name-part-type="genus" reg="Kantius"/><tp:taxon-name-part taxon-name-part-type="variety" reg="neesianus">neesianus</tp:taxon-name-part></tp:taxon-name> C. Massal. et Carestia, Nuovo Giorn. Bot. Ital. 12 (4): 351. 1880.</p></tp:treatment-sec><tp:treatment-sec sec-type="material" id="SECID0EEDAI"><title>Original material.</title><p>Italia, Rive Valsesia; not seen.</p></tp:treatment-sec><tp:treatment-sec sec-type="remarks" id="SECID0EJDAI"><title>Remarks.</title><p>The species was described from the Italian Alps (<xref ref-type="bibr" rid="B46">Massalongo and Carestia 1880</xref>) and later found as a sub-circumpolar (distinctly more common in amphi-oceanic areas) boreal and mainly montane species. The area of the taxon largely overlaps that of <italic><tp:taxon-name><tp:taxon-name-part taxon-name-part-type="genus" reg="Calypogeia">C.</tp:taxon-name-part> <tp:taxon-name-part taxon-name-part-type="species" reg="integristipula">integristipula</tp:taxon-name-part></tp:taxon-name></italic>, although <italic><tp:taxon-name><tp:taxon-name-part taxon-name-part-type="genus" reg="Calypogeia">C.</tp:taxon-name-part> <tp:taxon-name-part taxon-name-part-type="species" reg="neesiana">neesiana</tp:taxon-name-part></tp:taxon-name></italic> seems to be much rarer than the former, more inclined to inhabit decaying wood and slightly more southern in distribution (reaching to Japan and the Korean Peninsula; in both these sites, it is represented by <tp:taxon-name><tp:taxon-name-part taxon-name-part-type="genus" reg="Calypogeia">Calypogeia</tp:taxon-name-part> <tp:taxon-name-part taxon-name-part-type="species" reg="neesiana">neesiana</tp:taxon-name-part></tp:taxon-name> subsp. <tp:taxon-name><tp:taxon-name-part taxon-name-part-type="genus" reg="Calypogeia"/><tp:taxon-name-part taxon-name-part-type="subspecies" reg="subalpina">subalpina</tp:taxon-name-part></tp:taxon-name> (Inoue) Inoue). The species likely occurs in Northeast China; however, it has not been recorded there. The reports of the species from the southern half of China (Anhui, Jiangxi, Taiwan, and Yunnan, cf. <xref ref-type="bibr" rid="B74">Wang et al. 2011</xref>, <xref ref-type="bibr" rid="B56">Piippo et al. 1997</xref>, <xref ref-type="bibr" rid="B24">Fang et al. 1998</xref>; <xref ref-type="bibr" rid="B55">Piippo 1990</xref>) are at least partly based on <italic><tp:taxon-name><tp:taxon-name-part taxon-name-part-type="genus" reg="Calypogeia">Calypogeia</tp:taxon-name-part> <tp:taxon-name-part taxon-name-part-type="species" reg="cordistipula">cordistipula</tp:taxon-name-part></tp:taxon-name></italic> (synonymized with <italic><tp:taxon-name><tp:taxon-name-part taxon-name-part-type="genus" reg="Calypogeia">C.</tp:taxon-name-part> <tp:taxon-name-part taxon-name-part-type="species" reg="neesiana">neesiana</tp:taxon-name-part></tp:taxon-name></italic> by <xref ref-type="bibr" rid="B56">Piippo et al. 1997</xref>) – another taxon accepted here with species status. Therefore, we doubt the occurrence of this species in the Sino-Himalaya and expect at least some of these records to be referred to <italic><tp:taxon-name><tp:taxon-name-part taxon-name-part-type="genus" reg="Calypogeia">C.</tp:taxon-name-part> <tp:taxon-name-part taxon-name-part-type="species" reg="cordistipula">cordistipula</tp:taxon-name-part></tp:taxon-name></italic>.</p></tp:treatment-sec><ref-list><ref id="B46"><mixed-citation xmlns:xlink="http://www.w3.org/1999/xlink" xlink:type="simple"><person-group><name name-style="western"><surname>Massalongo</surname><given-names>C</given-names></name><name name-style="western"><surname>Carestia</surname><given-names>A</given-names></name></person-group> (<year>1880</year>) <article-title>Epatiche delle Alpi Pennine.</article-title><source>Nuovo Giornale Botanico Italiano</source><volume>12</volume>(<issue>4</issue>): <fpage>306</fpage>–<lpage>366</lpage>.</mixed-citation></ref><ref id="B74"><mixed-citation xmlns:xlink="http://www.w3.org/1999/xlink" xlink:type="simple"><person-group><name name-style="western"><surname>Wang</surname><given-names>J</given-names></name><name name-style="western"><surname>Lai</surname><given-names>MJ</given-names></name><name name-style="western"><surname>Zhu</surname><given-names>RL</given-names></name></person-group> (<year>2011</year>) <article-title>Liverworts and hornworts of Taiwan: An updated checklist and floristic account.</article-title><source>Annales Botanici Fennici</source><volume>48</volume>(<issue>5</issue>): <fpage>369</fpage>–<lpage>395</lpage>. <ext-link xlink:type="simple" ext-link-type="doi" xlink:href="10.5735/085.048.0501">https://doi.org/10.5735/085.048.0501</ext-link></mixed-citation></ref><ref id="B56"><mixed-citation xmlns:xlink="http://www.w3.org/1999/xlink" xlink:type="simple"><person-group><name name-style="western"><surname>Piippo</surname><given-names>S</given-names></name><name name-style="western"><surname>He</surname><given-names>XL</given-names></name><name name-style="western"><surname>Koponen</surname><given-names>T</given-names></name></person-group> (<year>1997</year>) <article-title>Hepatics from northwest Sichuan, China, with a checklist of Sichuan hepatics.</article-title><source>Annales Botanici Fennici</source><volume>34</volume>: <fpage>51</fpage>–<lpage>63</lpage>.</mixed-citation></ref><ref id="B24"><mixed-citation xmlns:xlink="http://www.w3.org/1999/xlink" xlink:type="simple"><person-group><name name-style="western"><surname>Fang</surname><given-names>Y-M</given-names></name><name name-style="western"><surname>Enroth</surname><given-names>J</given-names></name><name name-style="western"><surname>Koponen</surname><given-names>T</given-names></name><name name-style="western"><surname>Piippo</surname><given-names>S</given-names></name></person-group> (<year>1998</year>) <article-title>The bryophytes of Jiangxi Province, China: An annotated checklist.</article-title><source>Hikobia</source><volume>12</volume>: <fpage>343</fpage>–<lpage>363</lpage>.</mixed-citation></ref><ref id="B55"><mixed-citation xmlns:xlink="http://www.w3.org/1999/xlink" xlink:type="simple"><person-group><name name-style="western"><surname>Piippo</surname><given-names>S</given-names></name></person-group> (<year>1990</year>) <article-title>Annotated catalogue of Chinese <tp:taxon-name><tp:taxon-name-part taxon-name-part-type="class">Hepaticae</tp:taxon-name-part></tp:taxon-name> and <tp:taxon-name><tp:taxon-name-part taxon-name-part-type="class">Anthocerotae</tp:taxon-name-part></tp:taxon-name>.</article-title><source>The Journal of the Hattori Botanical Laboratory</source><volume>68</volume>: <fpage>1</fpage>–<lpage>192</lpage>.</mixed-citation></ref></ref-list></tp:taxon-treatment>
