# Supplementary material for: A review of Calypogeia (Marchantiophyta) in the eastern Sino-Himalaya and Meta-Himalaya based mostly on types
Source: PhytoKeys. 2020 Jul 16;153:111–54. doi: 10.3897/phytokeys.153.52920 (PMC7381485; doi:10.3897/phytokeys.153.52920)
Supplement: XML Treatment for Calypogeia trichomanis [file phytokeys.153.52920-treatment18.xml]

<!DOCTYPE tp:taxon-treatment
  PUBLIC "-//TaxonX//DTD Taxonomic Treatment Publishing DTD v0 20100105//EN" "tax-treatment-NSO.dtd">
<tp:taxon-treatment xmlns:tp="http://www.plazi.org/taxpub"><tp:treatment-meta><kwd-group><label>Taxon classification</label><kwd><named-content xmlns:xlink="http://www.w3.org/1999/xlink" content-type="kingdom">Plantae</named-content></kwd><kwd><named-content xmlns:xlink="http://www.w3.org/1999/xlink" content-type="order">Jungermanniales</named-content></kwd><kwd><named-content xmlns:xlink="http://www.w3.org/1999/xlink" content-type="family">Calypogeiaceae</named-content></kwd></kwd-group><mixed-citation publication-type="journal"><person-group><name><surname>Bakalin</surname><given-names>Vadim A.</given-names></name><name><surname>Klimova</surname><given-names>Ksenia G.</given-names></name><name><surname>Nguyen</surname><given-names>Van Sinh</given-names></name></person-group><article-title>A review of <italic><tp:taxon-name><tp:taxon-name-part taxon-name-part-type="genus" reg="Calypogeia">Calypogeia</tp:taxon-name-part></tp:taxon-name></italic> (<tp:taxon-name><tp:taxon-name-part taxon-name-part-type="phylum">Marchantiophyta</tp:taxon-name-part></tp:taxon-name>) in the eastern Sino-Himalaya and Meta-Himalaya based mostly on types</article-title><source>PhytoKeys</source><day>16</day><month>7</month><year>2020</year><volume>153</volume><fpage>111</fpage><lpage>154</lpage><pub-id pub-id-type="doi">10.3897/phytokeys.153.52920</pub-id></mixed-citation></tp:treatment-meta><tp:nomenclature><tp:taxon-name><object-id xmlns:xlink="http://www.w3.org/1999/xlink" content-type="arpha" xlink:type="simple">4F8C3C75-3805-5531-94D5-BCC16859DDB0</object-id>
              <tp:taxon-name-part taxon-name-part-type="genus" reg="Calypogeia">Calypogeia</tp:taxon-name-part>
              <tp:taxon-name-part taxon-name-part-type="species" reg="trichomanis">trichomanis</tp:taxon-name-part>
            </tp:taxon-name><tp:taxon-authority>(L.) Corda Naturalientausch 12 [Opiz, Beitr. Naturgesch.] : 653. 1829. Rejected name, Art. 56, Szenzhen Code</tp:taxon-authority></tp:nomenclature><tp:treatment-sec sec-type="remarks" id="SECID0EMKAI"><title>Remarks.</title><p>There are several records of this rejected name. <italic><tp:taxon-name><tp:taxon-name-part taxon-name-part-type="genus" reg="Calypogeia">Calypogeia</tp:taxon-name-part> <tp:taxon-name-part taxon-name-part-type="species" reg="trichomanis">trichomanis</tp:taxon-name-part></tp:taxon-name></italic> was treated very broadly in former times. <xref ref-type="bibr" rid="B49">Mitten (1860)</xref> reported it from the Sikkim and Khasia Mountains, and <xref ref-type="bibr" rid="B54">Noguchi et al. (1966)</xref> recorded it for eastern Nepal. <xref ref-type="bibr" rid="B55">Piippo (1990)</xref> indicated it for Jilin, Anhui and Taiwan in China. <xref ref-type="bibr" rid="B8">Bapna and Kachroo (2000)</xref> reported several occurrences in India. In Europe, this species was sometimes estimated as the current <italic><tp:taxon-name><tp:taxon-name-part taxon-name-part-type="genus" reg="Calypogeia">Calypogeia</tp:taxon-name-part> <tp:taxon-name-part taxon-name-part-type="species" reg="azurea">azurea</tp:taxon-name-part></tp:taxon-name></italic> taxon, which is not present in East Asia (<xref ref-type="bibr" rid="B15">Buczkowska et al. 2018</xref>). The understanding of “<italic><tp:taxon-name><tp:taxon-name-part taxon-name-part-type="genus" reg="Calypogeia">C.</tp:taxon-name-part> <tp:taxon-name-part taxon-name-part-type="species" reg="trichomanis">trichomanis</tp:taxon-name-part></tp:taxon-name></italic>” in East Asia is additionally complicated by synonymization of other names with ‘<italic><tp:taxon-name><tp:taxon-name-part taxon-name-part-type="genus" reg="Calypogeia">C.</tp:taxon-name-part> <tp:taxon-name-part taxon-name-part-type="species" reg="trichomanis">trichomanis</tp:taxon-name-part></tp:taxon-name></italic>’; e.g., <xref ref-type="bibr" rid="B30">Hattori (1952)</xref> synonymized <italic><tp:taxon-name><tp:taxon-name-part taxon-name-part-type="genus" reg="Calypogeia">C.</tp:taxon-name-part> <tp:taxon-name-part taxon-name-part-type="species" reg="angusta">angusta</tp:taxon-name-part></tp:taxon-name></italic> under <italic><tp:taxon-name><tp:taxon-name-part taxon-name-part-type="genus" reg="Calypogeia">C.</tp:taxon-name-part> <tp:taxon-name-part taxon-name-part-type="species" reg="trichomanis">trichomanis</tp:taxon-name-part></tp:taxon-name></italic> and created additional confusion.</p></tp:treatment-sec><ref-list><ref id="B49"><mixed-citation xmlns:xlink="http://www.w3.org/1999/xlink" xlink:type="simple"><person-group><name name-style="western"><surname>Mitten</surname><given-names>W</given-names></name></person-group> (<year>1860</year>) <article-title><tp:taxon-name><tp:taxon-name-part taxon-name-part-type="class">Hepaticae</tp:taxon-name-part></tp:taxon-name> Indiae Orientalis. Journal of the Proceedings of the Linnean Society.</article-title><source>Botany</source><volume>5</volume>(<issue>18</issue>): <fpage>89</fpage>–<lpage>128</lpage>. <ext-link xlink:type="simple" ext-link-type="doi" xlink:href="10.1111/j.1095-8312.1860.tb01045.x">https://doi.org/10.1111/j.1095-8312.1860.tb01045.x</ext-link></mixed-citation></ref><ref id="B54"><mixed-citation xmlns:xlink="http://www.w3.org/1999/xlink" xlink:type="simple"><person-group><name name-style="western"><surname>Noguchi</surname><given-names>A</given-names></name><name name-style="western"><surname>Takaki</surname><given-names>N</given-names></name><name name-style="western"><surname>Inoue</surname><given-names>H</given-names></name></person-group> (<year>1966</year>) <article-title>Bryophytes collected by Dr. K. Yoda in Eastern Nepal.</article-title><source>Bulletin of the National Science Museum, Tokyo</source><volume>9</volume>: <fpage>359</fpage>–<lpage>386</lpage>.</mixed-citation></ref><ref id="B55"><mixed-citation xmlns:xlink="http://www.w3.org/1999/xlink" xlink:type="simple"><person-group><name name-style="western"><surname>Piippo</surname><given-names>S</given-names></name></person-group> (<year>1990</year>) <article-title>Annotated catalogue of Chinese <tp:taxon-name><tp:taxon-name-part taxon-name-part-type="class">Hepaticae</tp:taxon-name-part></tp:taxon-name> and <tp:taxon-name><tp:taxon-name-part taxon-name-part-type="class">Anthocerotae</tp:taxon-name-part></tp:taxon-name>.</article-title><source>The Journal of the Hattori Botanical Laboratory</source><volume>68</volume>: <fpage>1</fpage>–<lpage>192</lpage>.</mixed-citation></ref><ref id="B8"><mixed-citation xmlns:xlink="http://www.w3.org/1999/xlink" xlink:type="simple"><person-group><name name-style="western"><surname>Bapna</surname><given-names>KR</given-names></name><name name-style="western"><surname>Kachroo</surname><given-names>P</given-names></name></person-group> (<year>2000</year>) Hepaticology in India-I. Himanshu Publications, Udaipur-New Delhi, 1–439.</mixed-citation></ref><ref id="B15"><mixed-citation xmlns:xlink="http://www.w3.org/1999/xlink" xlink:type="simple"><person-group><name name-style="western"><surname>Buczkowska</surname><given-names>K</given-names></name><name name-style="western"><surname>Bakalin</surname><given-names>V</given-names></name><name name-style="western"><surname>Bączkiewicz</surname><given-names>A</given-names></name><name name-style="western"><surname>Aguero</surname><given-names>B</given-names></name><name name-style="western"><surname>Gonera</surname><given-names>P</given-names></name><name name-style="western"><surname>Ślipiko</surname><given-names>M</given-names></name><name name-style="western"><surname>Szczecińska</surname><given-names>M</given-names></name><name name-style="western"><surname>Sawicki</surname><given-names>J</given-names></name></person-group> (<year>2018</year>) Does <italic><tp:taxon-name><tp:taxon-name-part taxon-name-part-type="genus">Calypogeia</tp:taxon-name-part> <tp:taxon-name-part taxon-name-part-type="species">azurea</tp:taxon-name-part></tp:taxon-name></italic> (<tp:taxon-name><tp:taxon-name-part taxon-name-part-type="family">Calypogeiaceae</tp:taxon-name-part></tp:taxon-name>, <tp:taxon-name><tp:taxon-name-part taxon-name-part-type="phylum">Marchantiophyta</tp:taxon-name-part></tp:taxon-name>) occur outside Europe? Molecular and morphological evidence. PLoS One 13(10): e0204561. <ext-link xlink:type="simple" ext-link-type="doi" xlink:href="10.1371/journal.pone.0204561">https://doi.org/10.1371/journal.pone.0204561</ext-link></mixed-citation></ref><ref id="B30"><mixed-citation xmlns:xlink="http://www.w3.org/1999/xlink" xlink:type="simple"><person-group><name name-style="western"><surname>Hattori</surname><given-names>S</given-names></name></person-group> (<year>1952</year>) <article-title><tp:taxon-name><tp:taxon-name-part taxon-name-part-type="class">Hepaticae</tp:taxon-name-part></tp:taxon-name> of Shikoku and Kyushu, southern Japan (1).</article-title><source>The Journal of the Hattori Botanical Laboratory</source><volume>7</volume>: <fpage>38</fpage>–<lpage>61</lpage>.</mixed-citation></ref></ref-list></tp:taxon-treatment>
