# Supplementary material for: A review of Calypogeia (Marchantiophyta) in the eastern Sino-Himalaya and Meta-Himalaya based mostly on types
Source: PhytoKeys. 2020 Jul 16;153:111–54. doi: 10.3897/phytokeys.153.52920 (PMC7381485; doi:10.3897/phytokeys.153.52920)
Supplement: XML Treatment for Calypogeia asakawana [file phytokeys.153.52920-treatment19.xml]

<!DOCTYPE tp:taxon-treatment
  PUBLIC "-//TaxonX//DTD Taxonomic Treatment Publishing DTD v0 20100105//EN" "tax-treatment-NSO.dtd">
<tp:taxon-treatment xmlns:tp="http://www.plazi.org/taxpub"><tp:treatment-meta><kwd-group><label>Taxon classification</label><kwd><named-content xmlns:xlink="http://www.w3.org/1999/xlink" content-type="kingdom">Plantae</named-content></kwd><kwd><named-content xmlns:xlink="http://www.w3.org/1999/xlink" content-type="order">Jungermanniales</named-content></kwd><kwd><named-content xmlns:xlink="http://www.w3.org/1999/xlink" content-type="family">Calypogeiaceae</named-content></kwd></kwd-group><mixed-citation publication-type="journal"><person-group><name><surname>Bakalin</surname><given-names>Vadim A.</given-names></name><name><surname>Klimova</surname><given-names>Ksenia G.</given-names></name><name><surname>Nguyen</surname><given-names>Van Sinh</given-names></name></person-group><article-title>A review of <italic><tp:taxon-name><tp:taxon-name-part taxon-name-part-type="genus" reg="Calypogeia">Calypogeia</tp:taxon-name-part></tp:taxon-name></italic> (<tp:taxon-name><tp:taxon-name-part taxon-name-part-type="phylum">Marchantiophyta</tp:taxon-name-part></tp:taxon-name>) in the eastern Sino-Himalaya and Meta-Himalaya based mostly on types</article-title><source>PhytoKeys</source><day>16</day><month>7</month><year>2020</year><volume>153</volume><fpage>111</fpage><lpage>154</lpage><pub-id pub-id-type="doi">10.3897/phytokeys.153.52920</pub-id></mixed-citation></tp:treatment-meta><tp:nomenclature><tp:taxon-name><object-id xmlns:xlink="http://www.w3.org/1999/xlink" content-type="arpha" xlink:type="simple">B5C02B09-C85D-5B47-9681-6ECE1F494680</object-id>
              <tp:taxon-name-part taxon-name-part-type="genus" reg="Calypogeia">Calypogeia</tp:taxon-name-part>
              <tp:taxon-name-part taxon-name-part-type="species" reg="asakawana">asakawana</tp:taxon-name-part>
            </tp:taxon-name><tp:taxon-authority>S. Hatt. ex Inoue, J. Jap. Bot. 39 (4): 107. 1964.</tp:taxon-authority><xref ref-type="fig" rid="F9">Figure 9A–D</xref><tp:nomenclature-citation-list><tp:nomenclature-citation><tp:taxon-name><tp:taxon-name-part taxon-name-part-type="genus" reg="Calypogeia"/> <tp:taxon-name-part taxon-name-part-type="species" reg="okamurana"/></tp:taxon-name><comment>= <tp:taxon-name><tp:taxon-name-part taxon-name-part-type="genus" reg="Calypogeia">Calypogeia</tp:taxon-name-part> <tp:taxon-name-part taxon-name-part-type="species" reg="okamurana">okamurana</tp:taxon-name-part></tp:taxon-name> Steph. ex Bonner, Index Hepaticarum 3: 501, 1963 (nom. inval., Art. 38.1(a), no description). Authentic material: Japan. Iyo: Tokonabe Mt., 30 March 1913, S. Okamura no. 383 (original material, probably scheduled as the type: G [G00067726!], the specimen in all ways is similar to <tp:taxon-name><tp:taxon-name-part taxon-name-part-type="genus" reg="Calypogeia">C.</tp:taxon-name-part> <tp:taxon-name-part taxon-name-part-type="species" reg="asakawana">asakawana</tp:taxon-name-part></tp:taxon-name>). </comment></tp:nomenclature-citation></tp:nomenclature-citation-list></tp:nomenclature><tp:treatment-sec sec-type="material" id="SECID0EQPAI"><title>Type.</title><p>Japan. Tokyo: Asakawa Experimental forest, 12 June 1954, U. Mizushima, no. 5 (holotype: TNS [TNS-174359!]; isotype NICH [NICH-55582!]).</p></tp:treatment-sec><tp:treatment-sec sec-type="remarks" id="SECID0EVPAI"><title>Remarks.</title><p>The species is regarded as Japanese endemic (known in Honshu only, cf. <xref ref-type="bibr" rid="B77">Yamada and Iwatsuki 2006</xref>) and is characterized morphologically by small, deeply divided, bifid and spreading underleaves (slightly wider than stem) and rounded leaf apices.</p><p>The description based on the holotype is as follows: plants pale brownish in herbarium, prostrate, translucent, slightly glistening, 1.1–1.5 mm wide and 8–20 mm long, forming loose mats; rhizoids rather numerous, originating as several unclear fascicles near underleaf bases and obliquely to erect spreading, attaching plants to the substratum; stem brownish (in the herbarium), 100–160 µm in diameter, branching not seen; leaves subhorizontally inserted, dorsally insertion line subtransverse to loosely arcuate, ventrally decurrent for 1/2–2/3 of stem width, obliquely lingulate, to obliquely ovate-lingulate, slightly convex to planar, slightly undulate along margin, laterally spreading, 650–700 × 400–550 µm, leaf apex rounded; underleaves loosely sinuately to transversely inserted, shortly decurrent (up 1/3 of stem width), 120–170 × 200–220 µm, bilobed by U-shaped sinus descending to 2/3 of leaf length, undivided zone 1–2 cells, lobes in the base 3–5 cells wide, midleaf cells oblong, thin-walled, 32–62 × 20–33 µm, trigones vestigial, cuticle virtually smooth; cells along leaf margin subquadrate to oblong, 20–38 µm, thin-walled, with very small concave trigones, cuticle smooth.</p><fig id="F9" position="float" orientation="portrait"><object-id xmlns:xlink="http://www.w3.org/1999/xlink" content-type="doi" xlink:type="simple">10.3897/phytokeys.153.52920.figure9</object-id><object-id xmlns:xlink="http://www.w3.org/1999/xlink" content-type="arpha" xlink:type="simple">31374A80-F0E0-546D-B2A4-0ACCD87C6B30</object-id><label>Figure 9.</label><caption><p><italic><tp:taxon-name><tp:taxon-name-part taxon-name-part-type="genus" reg="Calypogeia">Calypogeia</tp:taxon-name-part> <tp:taxon-name-part taxon-name-part-type="species" reg="asakawana">asakawana</tp:taxon-name-part></tp:taxon-name></italic> S.Hatt. ex Inoue: <bold>A</bold> plant habit, fragment, ventral view <bold>B, C</bold> underleaves <bold>D</bold> Leaf <italic><tp:taxon-name><tp:taxon-name-part taxon-name-part-type="genus" reg="Calypogeia">Calypogeia</tp:taxon-name-part> <tp:taxon-name-part taxon-name-part-type="species" reg="ceylanica">ceylanica</tp:taxon-name-part></tp:taxon-name></italic> S.Hatt. et Mizut.: <bold>E, F</bold> leaves <bold>H</bold> underleaf <bold>J</bold> leaf middle cells <italic><tp:taxon-name><tp:taxon-name-part taxon-name-part-type="genus" reg="Calypogeia">Calypogeia</tp:taxon-name-part> <tp:taxon-name-part taxon-name-part-type="species" reg="cuspidata">cuspidata</tp:taxon-name-part></tp:taxon-name></italic> (Steph.) Steph. <bold>G</bold> plant habit, fragment, ventral view <bold>I</bold> underleaf <bold>L</bold> leaf <bold>M</bold> leaf middle cells <italic><tp:taxon-name><tp:taxon-name-part taxon-name-part-type="genus" reg="Calypogeia">Calypogeia</tp:taxon-name-part> <tp:taxon-name-part taxon-name-part-type="species" reg="decurrens">decurrens</tp:taxon-name-part></tp:taxon-name></italic> (Steph.) Steph.: <bold>K</bold> plant habit, fragment, ventral view. Scale bars: 2 mm (<bold>G</bold>); 1 mm (<bold>E, F, K</bold>); 500 µm (<bold>A, D, L</bold>); 200 µm (<bold>H, I</bold>); 100 µm (<bold>B, C</bold>); 50 µm (<bold>J, M</bold>). <bold>A</bold> from Holotype TNS-174359; <bold>B, C, D</bold> from authentic material of <italic><tp:taxon-name><tp:taxon-name-part taxon-name-part-type="genus" reg="Calypogeia">C.</tp:taxon-name-part> <tp:taxon-name-part taxon-name-part-type="species" reg="okamurana">okamurana</tp:taxon-name-part></tp:taxon-name></italic> Steph. nom. herb., G00067726; <bold>E, F, H, J</bold> Isotype G00064248, <bold>G, I, L, M</bold> from Lectotype G00069713; <bold>K</bold> from Isotype G00060745.</p></caption><graphic xmlns:xlink="http://www.w3.org/1999/xlink" xlink:href="phytokeys-153-111-g009.jpg" position="float" orientation="portrait" xlink:type="simple" id="oo_432970.jpg"><uri content-type="original_file" xlink:type="simple">https://binary.pensoft.net/fig/432970</uri></graphic></fig></tp:treatment-sec><ref-list><ref id="B77"><mixed-citation xmlns:xlink="http://www.w3.org/1999/xlink" xlink:type="simple"><person-group><name name-style="western"><surname>Yamada</surname><given-names>K</given-names></name><name name-style="western"><surname>Iwatsuki</surname><given-names>Z</given-names></name></person-group> (<year>2006</year>) <article-title>Catalog of the hepatics of Japan.</article-title><source>The Journal of the Hattori Botanical Laboratory</source><volume>99</volume>: <fpage>1</fpage>–<lpage>106</lpage>.</mixed-citation></ref></ref-list></tp:taxon-treatment>
