# Supplementary material for: A review of Calypogeia (Marchantiophyta) in the eastern Sino-Himalaya and Meta-Himalaya based mostly on types
Source: PhytoKeys. 2020 Jul 16;153:111–54. doi: 10.3897/phytokeys.153.52920 (PMC7381485; doi:10.3897/phytokeys.153.52920)
Supplement: XML Treatment for Calypogeia ceylanica [file phytokeys.153.52920-treatment20.xml]

<!DOCTYPE tp:taxon-treatment
  PUBLIC "-//TaxonX//DTD Taxonomic Treatment Publishing DTD v0 20100105//EN" "tax-treatment-NSO.dtd">
<tp:taxon-treatment xmlns:tp="http://www.plazi.org/taxpub"><tp:treatment-meta><kwd-group><label>Taxon classification</label><kwd><named-content xmlns:xlink="http://www.w3.org/1999/xlink" content-type="kingdom">Plantae</named-content></kwd><kwd><named-content xmlns:xlink="http://www.w3.org/1999/xlink" content-type="order">Jungermanniales</named-content></kwd><kwd><named-content xmlns:xlink="http://www.w3.org/1999/xlink" content-type="family">Calypogeiaceae</named-content></kwd></kwd-group><mixed-citation publication-type="journal"><person-group><name><surname>Bakalin</surname><given-names>Vadim A.</given-names></name><name><surname>Klimova</surname><given-names>Ksenia G.</given-names></name><name><surname>Nguyen</surname><given-names>Van Sinh</given-names></name></person-group><article-title>A review of <italic><tp:taxon-name><tp:taxon-name-part taxon-name-part-type="genus" reg="Calypogeia">Calypogeia</tp:taxon-name-part></tp:taxon-name></italic> (<tp:taxon-name><tp:taxon-name-part taxon-name-part-type="phylum">Marchantiophyta</tp:taxon-name-part></tp:taxon-name>) in the eastern Sino-Himalaya and Meta-Himalaya based mostly on types</article-title><source>PhytoKeys</source><day>16</day><month>7</month><year>2020</year><volume>153</volume><fpage>111</fpage><lpage>154</lpage><pub-id pub-id-type="doi">10.3897/phytokeys.153.52920</pub-id></mixed-citation></tp:treatment-meta><tp:nomenclature><tp:taxon-name><object-id xmlns:xlink="http://www.w3.org/1999/xlink" content-type="arpha" xlink:type="simple">6635E1C3-B7A0-5804-A35A-D727629743A6</object-id>
              <tp:taxon-name-part taxon-name-part-type="genus" reg="Calypogeia">Calypogeia</tp:taxon-name-part>
              <tp:taxon-name-part taxon-name-part-type="species" reg="ceylanica">ceylanica</tp:taxon-name-part>
            </tp:taxon-name><tp:taxon-authority>S. Hatt. et Mizut., Candollea 23: 288. 1968.</tp:taxon-authority><xref ref-type="fig" rid="F6">Figures 6F–M</xref><xref ref-type="fig" rid="F9">, 9E–J</xref></tp:nomenclature><tp:treatment-sec sec-type="material" id="SECID0E3UAI"><title>Type.</title><p>Sri Lanka. Central Province: Nuwara-Eliya, 1950 m a.s.l., 24–27 February 1954, F. Schmid 10334 (isotype: G [G00064248!]).</p></tp:treatment-sec><tp:treatment-sec sec-type="remarks" id="SECID0EBVAI"><title>Remarks.</title><p><italic><tp:taxon-name><tp:taxon-name-part taxon-name-part-type="genus" reg="Calypogeia">Calypogeia</tp:taxon-name-part> <tp:taxon-name-part taxon-name-part-type="species" reg="ceylanica">ceylanica</tp:taxon-name-part></tp:taxon-name></italic> is known as a taxon restricted to Ceylon (Sri Lanka) and was never recorded for the Sino-Himalaya, although it may be expected in Sikkim, Assam, or even farther. Moreover, some reports of <italic><tp:taxon-name><tp:taxon-name-part taxon-name-part-type="genus" reg="Calypogeia">C.</tp:taxon-name-part> <tp:taxon-name-part taxon-name-part-type="species" reg="muelleriana">muelleriana</tp:taxon-name-part></tp:taxon-name></italic> may actually be based on <italic><tp:taxon-name><tp:taxon-name-part taxon-name-part-type="genus" reg="Calypogeia">C.</tp:taxon-name-part> <tp:taxon-name-part taxon-name-part-type="species" reg="ceylanica">ceylanica</tp:taxon-name-part></tp:taxon-name></italic>. <italic><tp:taxon-name><tp:taxon-name-part taxon-name-part-type="genus" reg="Calypogeia">Calypogeia</tp:taxon-name-part> <tp:taxon-name-part taxon-name-part-type="species" reg="ceylanica">ceylanica</tp:taxon-name-part></tp:taxon-name></italic> differs from <italic><tp:taxon-name><tp:taxon-name-part taxon-name-part-type="genus" reg="Calypogeia">C.</tp:taxon-name-part> <tp:taxon-name-part taxon-name-part-type="species" reg="muelleriana">muelleriana</tp:taxon-name-part></tp:taxon-name></italic> in more deeply divided and narrower underleaves and apiculate to shortly bidentate leaf apices (a feature that very rarely occurs in <italic><tp:taxon-name><tp:taxon-name-part taxon-name-part-type="genus" reg="Calypogeia">C.</tp:taxon-name-part> <tp:taxon-name-part taxon-name-part-type="species" reg="muelleriana">muelleriana</tp:taxon-name-part></tp:taxon-name></italic>).</p><p>The description based on isotype plants is as follows: plants yellowish brownish in herbarium, glistening, translucent, 2.2–3.5 mm wide 3–5 cm long; stem 370–450 µm wide, branching not seen; rhizoids in loose colorless to brownish fascicles, sparse to numerous; leaves obliquely inserted, slightly concave or convex, somewhat turned to ventral side, not or barely decurrent ventrally, obliquely ovate, well developed 560–670 × 450–550 µm, apex acute to (rarely) unclearly and very shortly bidentate; underleaves obliquely spreading, 1.1–1.3 as wide as stem, decurrent for ¼–1/3 of stem width, divided by V- to U-shaped sinus into two lobes, lateral teeth absent or present and unclear, undivided portion 2–3 cells high; midleaf cells thin-walled, trigones very small to vestigial, 35–80 × 35–58 µm, cuticle smooth.</p></tp:treatment-sec><tp:treatment-sec><!--Section generated to contain objects referenced in tp:taxon-treatment.--><fig id="F6" position="float" orientation="portrait"><object-id xmlns:xlink="http://www.w3.org/1999/xlink" content-type="doi" xlink:type="simple">10.3897/phytokeys.153.52920.figure6</object-id><object-id xmlns:xlink="http://www.w3.org/1999/xlink" content-type="arpha" xlink:type="simple">DA4F5310-343E-53EC-A5E3-634AF2D613A9</object-id><label>Figure 6.</label><caption><p><italic><tp:taxon-name><tp:taxon-name-part taxon-name-part-type="genus" reg="Calypogeia">Calypogeia</tp:taxon-name-part> <tp:taxon-name-part taxon-name-part-type="species" reg="goebelii">goebelii</tp:taxon-name-part></tp:taxon-name></italic> (Schiffn.) Steph.: <bold>A</bold> plant habit, fragment, ventral view <bold>B, C</bold> leaves <bold>D, E</bold> Underleaves <italic><tp:taxon-name><tp:taxon-name-part taxon-name-part-type="genus" reg="Calypogeia">Calypogeia</tp:taxon-name-part> <tp:taxon-name-part taxon-name-part-type="species" reg="ceylanica">ceylanica</tp:taxon-name-part></tp:taxon-name></italic> S.Hatt. et Mizut.: <bold>F</bold> plant habit, fragment, dorsal view <bold>G</bold> plant habit, fragment, ventral view <bold>H, I, J</bold> underleaves <bold>K, L, M</bold> leaves <italic><tp:taxon-name><tp:taxon-name-part taxon-name-part-type="genus" reg="Calypogeia">Calypogeia</tp:taxon-name-part> <tp:taxon-name-part taxon-name-part-type="species" reg="cuspidata">cuspidata</tp:taxon-name-part></tp:taxon-name></italic> (Steph.) Steph.: <bold>N</bold> plant habit, fragment, dorsal view <bold>O</bold> plant habit, fragment, ventral view <bold>P</bold> underleaf <bold>Q</bold> leaf <italic><tp:taxon-name><tp:taxon-name-part taxon-name-part-type="genus" reg="Calypogeia">Calypogeia</tp:taxon-name-part> <tp:taxon-name-part taxon-name-part-type="species" reg="japonica">japonica</tp:taxon-name-part></tp:taxon-name></italic> Steph. <bold>R</bold> plant habit, fragment, ventral view <bold>S</bold> plant habit, fragment, dorsal view <bold>T, U, Z, AC, AD, AE, AF</bold> underleaves <bold>V, W, X, Y, AA, AB</bold> leaves. <bold>A–E</bold> from Syntype G00115804; <bold>F–M</bold> isotype G00064248; <bold>N–Q</bold> lectotype G00069713; <bold>R–W</bold> from Neotype G00047413/9720; <bold>X–Z, AE, AF</bold> from G00047412/9717; <bold>AA–AD</bold> from holotype of <italic><tp:taxon-name><tp:taxon-name-part taxon-name-part-type="genus" reg="Calypogeia">Calypogeia</tp:taxon-name-part> <tp:taxon-name-part taxon-name-part-type="species" reg="ovifolia">ovifolia</tp:taxon-name-part></tp:taxon-name></italic> H. Inoue TNS76048.</p></caption><graphic xmlns:xlink="http://www.w3.org/1999/xlink" xlink:href="phytokeys-153-111-g006.jpg" position="float" orientation="portrait" xlink:type="simple" id="oo_432967.jpg"><uri content-type="original_file" xlink:type="simple">https://binary.pensoft.net/fig/432967</uri></graphic></fig><fig id="F9" position="float" orientation="portrait"><object-id xmlns:xlink="http://www.w3.org/1999/xlink" content-type="doi" xlink:type="simple">10.3897/phytokeys.153.52920.figure9</object-id><object-id xmlns:xlink="http://www.w3.org/1999/xlink" content-type="arpha" xlink:type="simple">31374A80-F0E0-546D-B2A4-0ACCD87C6B30</object-id><label>Figure 9.</label><caption><p><italic><tp:taxon-name><tp:taxon-name-part taxon-name-part-type="genus" reg="Calypogeia">Calypogeia</tp:taxon-name-part> <tp:taxon-name-part taxon-name-part-type="species" reg="asakawana">asakawana</tp:taxon-name-part></tp:taxon-name></italic> S.Hatt. ex Inoue: <bold>A</bold> plant habit, fragment, ventral view <bold>B, C</bold> underleaves <bold>D</bold> Leaf <italic><tp:taxon-name><tp:taxon-name-part taxon-name-part-type="genus" reg="Calypogeia">Calypogeia</tp:taxon-name-part> <tp:taxon-name-part taxon-name-part-type="species" reg="ceylanica">ceylanica</tp:taxon-name-part></tp:taxon-name></italic> S.Hatt. et Mizut.: <bold>E, F</bold> leaves <bold>H</bold> underleaf <bold>J</bold> leaf middle cells <italic><tp:taxon-name><tp:taxon-name-part taxon-name-part-type="genus" reg="Calypogeia">Calypogeia</tp:taxon-name-part> <tp:taxon-name-part taxon-name-part-type="species" reg="cuspidata">cuspidata</tp:taxon-name-part></tp:taxon-name></italic> (Steph.) Steph. <bold>G</bold> plant habit, fragment, ventral view <bold>I</bold> underleaf <bold>L</bold> leaf <bold>M</bold> leaf middle cells <italic><tp:taxon-name><tp:taxon-name-part taxon-name-part-type="genus" reg="Calypogeia">Calypogeia</tp:taxon-name-part> <tp:taxon-name-part taxon-name-part-type="species" reg="decurrens">decurrens</tp:taxon-name-part></tp:taxon-name></italic> (Steph.) Steph.: <bold>K</bold> plant habit, fragment, ventral view. Scale bars: 2 mm (<bold>G</bold>); 1 mm (<bold>E, F, K</bold>); 500 µm (<bold>A, D, L</bold>); 200 µm (<bold>H, I</bold>); 100 µm (<bold>B, C</bold>); 50 µm (<bold>J, M</bold>). <bold>A</bold> from Holotype TNS-174359; <bold>B, C, D</bold> from authentic material of <italic><tp:taxon-name><tp:taxon-name-part taxon-name-part-type="genus" reg="Calypogeia">C.</tp:taxon-name-part> <tp:taxon-name-part taxon-name-part-type="species" reg="okamurana">okamurana</tp:taxon-name-part></tp:taxon-name></italic> Steph. nom. herb., G00067726; <bold>E, F, H, J</bold> Isotype G00064248, <bold>G, I, L, M</bold> from Lectotype G00069713; <bold>K</bold> from Isotype G00060745.</p></caption><graphic xmlns:xlink="http://www.w3.org/1999/xlink" xlink:href="phytokeys-153-111-g009.jpg" position="float" orientation="portrait" xlink:type="simple" id="oo_432970.jpg"><uri content-type="original_file" xlink:type="simple">https://binary.pensoft.net/fig/432970</uri></graphic></fig></tp:treatment-sec></tp:taxon-treatment>
