# Supplementary material for: A review of Calypogeia (Marchantiophyta) in the eastern Sino-Himalaya and Meta-Himalaya based mostly on types
Source: PhytoKeys. 2020 Jul 16;153:111–54. doi: 10.3897/phytokeys.153.52920 (PMC7381485; doi:10.3897/phytokeys.153.52920)
Supplement: XML Treatment for Calypogeia cuspidata [file phytokeys.153.52920-treatment21.xml]

<!DOCTYPE tp:taxon-treatment
  PUBLIC "-//TaxonX//DTD Taxonomic Treatment Publishing DTD v0 20100105//EN" "tax-treatment-NSO.dtd">
<tp:taxon-treatment xmlns:tp="http://www.plazi.org/taxpub"><tp:treatment-meta><kwd-group><label>Taxon classification</label><kwd><named-content xmlns:xlink="http://www.w3.org/1999/xlink" content-type="kingdom">Plantae</named-content></kwd><kwd><named-content xmlns:xlink="http://www.w3.org/1999/xlink" content-type="order">Jungermanniales</named-content></kwd><kwd><named-content xmlns:xlink="http://www.w3.org/1999/xlink" content-type="family">Calypogeiaceae</named-content></kwd></kwd-group><mixed-citation publication-type="journal"><person-group><name><surname>Bakalin</surname><given-names>Vadim A.</given-names></name><name><surname>Klimova</surname><given-names>Ksenia G.</given-names></name><name><surname>Nguyen</surname><given-names>Van Sinh</given-names></name></person-group><article-title>A review of <italic><tp:taxon-name><tp:taxon-name-part taxon-name-part-type="genus" reg="Calypogeia">Calypogeia</tp:taxon-name-part></tp:taxon-name></italic> (<tp:taxon-name><tp:taxon-name-part taxon-name-part-type="phylum">Marchantiophyta</tp:taxon-name-part></tp:taxon-name>) in the eastern Sino-Himalaya and Meta-Himalaya based mostly on types</article-title><source>PhytoKeys</source><day>16</day><month>7</month><year>2020</year><volume>153</volume><fpage>111</fpage><lpage>154</lpage><pub-id pub-id-type="doi">10.3897/phytokeys.153.52920</pub-id></mixed-citation></tp:treatment-meta><tp:nomenclature><tp:taxon-name><object-id xmlns:xlink="http://www.w3.org/1999/xlink" content-type="arpha" xlink:type="simple">EBC2104F-F4C5-5B5C-8374-FF290975DCD7</object-id>
              <tp:taxon-name-part taxon-name-part-type="genus" reg="Calypogeia">Calypogeia</tp:taxon-name-part>
              <tp:taxon-name-part taxon-name-part-type="species" reg="cuspidata">cuspidata</tp:taxon-name-part>
            </tp:taxon-name><tp:taxon-authority>(Steph.) Steph., Bull. Herb. Boissier (sér. 2) 8 (9): 669 (401). 1908.</tp:taxon-authority><xref ref-type="fig" rid="F6">Figures 6N–Q</xref><xref ref-type="fig" rid="F7">, 7A–F</xref><xref ref-type="fig" rid="F9">, 9G–M</xref><tp:nomenclature-citation-list><tp:nomenclature-citation><tp:taxon-name><tp:taxon-name-part taxon-name-part-type="genus" reg="Calypogeia"/> <tp:taxon-name-part taxon-name-part-type="species" reg="confertifolia"/></tp:taxon-name><comment>= <tp:taxon-name><tp:taxon-name-part taxon-name-part-type="genus" reg="Calypogeia">Calypogeia</tp:taxon-name-part> <tp:taxon-name-part taxon-name-part-type="species" reg="confertifolia">confertifolia</tp:taxon-name-part></tp:taxon-name> Steph. Species Hepaticarum 6: 447. 1924. Type: Hawaii. 330 m a.s.l. (1000 ft. on the label) (Lectotype (designated here): G [G00067701!] there is no other known authentic materials for this taxon in G). </comment></tp:nomenclature-citation><tp:nomenclature-citation><tp:taxon-name><tp:taxon-name-part taxon-name-part-type="genus" reg="Calypogeia"/> <tp:taxon-name-part taxon-name-part-type="species" reg="hawaica"/></tp:taxon-name><comment>= <tp:taxon-name><tp:taxon-name-part taxon-name-part-type="genus" reg="Calypogeia">Calypogeia</tp:taxon-name-part> <tp:taxon-name-part taxon-name-part-type="species" reg="hawaica">hawaica</tp:taxon-name-part></tp:taxon-name> Steph. Bull. Herb. Boissier, sér. 2, 8(9): 663. 1908. Type: Hawaii, Baldwin (Lectotype, designated here: G [G00067698]). The cited specimen should be selected as the lectotype (there are several specimens in the sheet, all collected by Baldwin in Hawaii) because this specimen label bears only measurements handwritten by Stephani. G00282642 contains plants similar to <tp:taxon-name><tp:taxon-name-part taxon-name-part-type="genus" reg="Calypogeia">C.</tp:taxon-name-part> <tp:taxon-name-part taxon-name-part-type="species" reg="tosana">tosana</tp:taxon-name-part></tp:taxon-name> (as also annotated by H. Miller) with constantly bifid leaves and bisbifid underleaves. G00282641 is the same as G00282642. G00282640 is the transitional variant between G00282642 and the lectotype. G00282598 is the same as G00282640. </comment></tp:nomenclature-citation></tp:nomenclature-citation-list></tp:nomenclature><tp:treatment-sec sec-type="Basionym" id="SECID0E6ZAI"><title>Basionym.</title><p><italic><tp:taxon-name><tp:taxon-name-part taxon-name-part-type="genus" reg="Kantius">Kantius</tp:taxon-name-part> <tp:taxon-name-part taxon-name-part-type="species" reg="cuspidatus">cuspidatus</tp:taxon-name-part></tp:taxon-name></italic> Steph., Bull. Herb. Boissier 5 (10): 846. 1897.</p></tp:treatment-sec><tp:treatment-sec sec-type="material" id="SECID0EQ1AI"><title>Type.</title><p>Hawaii, Heller 2308 (LECTOTYPE (designated here): G [G00069713!] there are no other known authentic materials for this taxon in G).</p></tp:treatment-sec><tp:treatment-sec sec-type="remarks" id="SECID0EV1AI"><title>Remarks.</title><p>The species was described from Hawaii and is somewhat morphologically similar to Indochinese-Malesian <italic><tp:taxon-name><tp:taxon-name-part taxon-name-part-type="genus" reg="Calypogeia">C.</tp:taxon-name-part> <tp:taxon-name-part taxon-name-part-type="species" reg="apiculata">apiculata</tp:taxon-name-part></tp:taxon-name></italic>, especially in comparatively small and only shortly decurrent underleaves. It is questionable whether the species may occur in the Sino-Himalaya and Meta-Himalaya, although similar forms, regarded by us as the only forms of <italic><tp:taxon-name><tp:taxon-name-part taxon-name-part-type="genus" reg="Calypogeia">C.</tp:taxon-name-part> <tp:taxon-name-part taxon-name-part-type="species" reg="apiculata">apiculata</tp:taxon-name-part></tp:taxon-name></italic>, were observed in Vietnam. The description from the lectotype of <italic><tp:taxon-name><tp:taxon-name-part taxon-name-part-type="genus" reg="Calypogeia">C.</tp:taxon-name-part> <tp:taxon-name-part taxon-name-part-type="species" reg="cuspidata">cuspidata</tp:taxon-name-part></tp:taxon-name></italic> is as follows: plants greenish to brownish greenish, 1.5–2.3 mm wide 2–4 cm long; stem 180–210 µm wide; rhizoids virtually absent or in erect spreading fascicles, rarely occur; leaves contiguous to overlapping for 2/5 of leaf width in the basal part, loosely concave-canaliculate, obliquely ovate, not decurrent, well developed 700–1100 × 550–900 µm, merely acute to obtuse, rarely narrowly rounded; underleaves 1.1–1.4 as wide as stem, arcuately inserted, not or for ¼ of stem width decurrent, divided by U-shaped sinus, undivided portion 2(–3) cells high, lateral teeth absent; midleaf cells thin-walled, trigones very small, concave, 35–53 × 30–40 µm; cuticle smooth.</p><p><italic><tp:taxon-name><tp:taxon-name-part taxon-name-part-type="genus" reg="Calypogeia">Calypogeia</tp:taxon-name-part> <tp:taxon-name-part taxon-name-part-type="species" reg="cuspidata">cuspidata</tp:taxon-name-part></tp:taxon-name></italic> differs from <italic><tp:taxon-name><tp:taxon-name-part taxon-name-part-type="genus" reg="Calypogeia">C.</tp:taxon-name-part> <tp:taxon-name-part taxon-name-part-type="species" reg="apiculata">apiculata</tp:taxon-name-part></tp:taxon-name></italic> in not or shortly decurrent underleaves, more densely inserted leaves, wider underleaves with longer lobes, divided by U-shaped sinus and smooth leaf cuticle.</p><p>The status of <italic><tp:taxon-name><tp:taxon-name-part taxon-name-part-type="genus" reg="Calypogeia">Calypogeia</tp:taxon-name-part> <tp:taxon-name-part taxon-name-part-type="species" reg="confertifolia">confertifolia</tp:taxon-name-part></tp:taxon-name></italic>, synonymized with <italic><tp:taxon-name><tp:taxon-name-part taxon-name-part-type="genus" reg="Calypogeia">C.</tp:taxon-name-part> <tp:taxon-name-part taxon-name-part-type="species" reg="cuspidata">cuspidata</tp:taxon-name-part></tp:taxon-name></italic> (<xref ref-type="bibr" rid="B48">Miller et al. 1983</xref>, also <ext-link xmlns:xlink="http://www.w3.org/1999/xlink" xlink:type="simple" ext-link-type="uri" xlink:href="https://bryophyteportal.org/frullania/taxa/index.php?tid=164252#">https://bryophyteportal.org/frullania/taxa/index.php?tid=164252#</ext-link>), is questionable. The description from the lectotype of <italic><tp:taxon-name><tp:taxon-name-part taxon-name-part-type="genus" reg="Calypogeia">C.</tp:taxon-name-part> <tp:taxon-name-part taxon-name-part-type="species" reg="confertifolia">confertifolia</tp:taxon-name-part></tp:taxon-name></italic> is as follows: plants greenish brownish, slightly glistening, barely translucent, 1250–2200 µm wide; stem 250–300 µm wide; rhizoids sparse to numerous, in brownish, obliquely to erect spreading fascicles; leaves subimbricate (overlapping to ½ of the next leaf), convex, obliquely inserted and oriented, apical thirds turned to ventral side, not or barely decurrent, obliquely ovate to subrotundate, apex acute to obtuse or rounded, well-developed 800–1000 × 800–1000 µm; underleaves appressed to the stem or very narrowly spreading, 1.5–2.0 as wide as stem, divided by V- to U-shaped sinus into two triangular lobes, without lateral teeth, not decurrent or decurrent to 1/3 of stem width, undivided portion 2–3 cells high; cells in the midleaf thin-walled, 35–55 × 30–45 µm, trigones very small to vestigial, concave; cuticle smooth.</p><p>Due to plant features in the type specimen <italic><tp:taxon-name><tp:taxon-name-part taxon-name-part-type="genus" reg="Calypogeia">Calypogeia</tp:taxon-name-part> <tp:taxon-name-part taxon-name-part-type="species" reg="confertifolia">confertifolia</tp:taxon-name-part></tp:taxon-name></italic>, it differs from the <italic><tp:taxon-name><tp:taxon-name-part taxon-name-part-type="genus" reg="Calypogeia">C.</tp:taxon-name-part> <tp:taxon-name-part taxon-name-part-type="species" reg="cuspidata">cuspidata</tp:taxon-name-part></tp:taxon-name></italic> type in leaf shape, which is convex in <italic><tp:taxon-name><tp:taxon-name-part taxon-name-part-type="genus" reg="Calypogeia">C.</tp:taxon-name-part> <tp:taxon-name-part taxon-name-part-type="species" reg="confertifolia">confertifolia</tp:taxon-name-part></tp:taxon-name></italic> but concave-canaliculate in <italic><tp:taxon-name><tp:taxon-name-part taxon-name-part-type="genus" reg="Calypogeia">C.</tp:taxon-name-part> <tp:taxon-name-part taxon-name-part-type="species" reg="cuspidata">cuspidata</tp:taxon-name-part></tp:taxon-name></italic>, as well as in wider leaves and thicker stems. Due to limited material available, we still maintain the synonymy of these names.</p><p>Another possible synonym of <italic><tp:taxon-name><tp:taxon-name-part taxon-name-part-type="genus" reg="Calypogeia">Calypogeia</tp:taxon-name-part> <tp:taxon-name-part taxon-name-part-type="species" reg="cuspidata">cuspidata</tp:taxon-name-part></tp:taxon-name></italic> is <italic><tp:taxon-name><tp:taxon-name-part taxon-name-part-type="genus" reg="Calypogeia">C.</tp:taxon-name-part> <tp:taxon-name-part taxon-name-part-type="species" reg="hawaica">hawaica</tp:taxon-name-part></tp:taxon-name></italic>. The description based on the lectotype is as follows: plants yellowish brownish, merely translucent, more or less soft, 2.0–3.1 mm wide, branching not seen; stem 210–320 µm wide; rhizoids sparse, in some underleaves only, in obliquely spreading brownish fascicles; leaves contiguous to overlapping to 1/3 of the next leaf in the base, nearly planar to very loosely canaliculate-concave, ventrally not decurrent, 800–1400 × 700–1150 µm, obliquely ovate, apiculate, or rarer, apex obtuse or very shortly bidentate (commonly larger leaves); underleaves obliquely spreading, decurrent for 1/3–1/2 of stem width, 1.0–1.2 as wide as stem, divided by V-shaped sinus into two lobes, undivided portion 2–3 cells high, with smooth or without blunt tooth or very shortly bisbifid; cells in the midleaf 37–75 × 37–45 µm, thin-walled, trigones vestigial, cuticle virtually smooth.</p><p><italic><tp:taxon-name><tp:taxon-name-part taxon-name-part-type="genus" reg="Calypogeia">Calypogeia</tp:taxon-name-part> <tp:taxon-name-part taxon-name-part-type="species" reg="hawaica">hawaica</tp:taxon-name-part></tp:taxon-name></italic> may be compared with <italic><tp:taxon-name><tp:taxon-name-part taxon-name-part-type="genus" reg="Calypogeia">C.</tp:taxon-name-part> <tp:taxon-name-part taxon-name-part-type="species" reg="tosana">tosana</tp:taxon-name-part></tp:taxon-name></italic>, <italic><tp:taxon-name><tp:taxon-name-part taxon-name-part-type="genus" reg="Calypogeia">C.</tp:taxon-name-part> <tp:taxon-name-part taxon-name-part-type="species" reg="apiculata">apiculata</tp:taxon-name-part></tp:taxon-name></italic> and <italic><tp:taxon-name><tp:taxon-name-part taxon-name-part-type="genus" reg="Calypogeia">C.</tp:taxon-name-part> <tp:taxon-name-part taxon-name-part-type="species" reg="cuspidata">cuspidata</tp:taxon-name-part></tp:taxon-name></italic>. It is different from <italic><tp:taxon-name><tp:taxon-name-part taxon-name-part-type="genus" reg="Calypogeia">C.</tp:taxon-name-part> <tp:taxon-name-part taxon-name-part-type="species" reg="apiculata">apiculata</tp:taxon-name-part></tp:taxon-name></italic> through its not decurrent leaves and smooth cuticle; from typical <italic><tp:taxon-name><tp:taxon-name-part taxon-name-part-type="genus" reg="Calypogeia">C.</tp:taxon-name-part> <tp:taxon-name-part taxon-name-part-type="species" reg="cuspidata">cuspidata</tp:taxon-name-part></tp:taxon-name></italic> in sometimes briefly bifid, narrower and longer decurrent underleaves and sometimes bisbifid leaves; from <italic><tp:taxon-name><tp:taxon-name-part taxon-name-part-type="genus" reg="Calypogeia">C.</tp:taxon-name-part> <tp:taxon-name-part taxon-name-part-type="species" reg="tosana">tosana</tp:taxon-name-part></tp:taxon-name></italic>, it differs in almost uniformly bifid leaves and bisbifid underleaves (underleaves are wider in <italic><tp:taxon-name><tp:taxon-name-part taxon-name-part-type="genus" reg="Calypogeia">C.</tp:taxon-name-part> <tp:taxon-name-part taxon-name-part-type="species" reg="tosana">tosana</tp:taxon-name-part></tp:taxon-name></italic>), and more translucent and glistening appearance. The closest morphological relations are to <italic><tp:taxon-name><tp:taxon-name-part taxon-name-part-type="genus" reg="Calypogeia">C.</tp:taxon-name-part> <tp:taxon-name-part taxon-name-part-type="species" reg="cuspidata">cuspidata</tp:taxon-name-part></tp:taxon-name></italic>, but this question needs further consideration.</p></tp:treatment-sec><tp:treatment-sec><!--Section generated to contain objects referenced in tp:taxon-treatment.--><fig id="F6" position="float" orientation="portrait"><object-id xmlns:xlink="http://www.w3.org/1999/xlink" content-type="doi" xlink:type="simple">10.3897/phytokeys.153.52920.figure6</object-id><object-id xmlns:xlink="http://www.w3.org/1999/xlink" content-type="arpha" xlink:type="simple">DA4F5310-343E-53EC-A5E3-634AF2D613A9</object-id><label>Figure 6.</label><caption><p><italic><tp:taxon-name><tp:taxon-name-part taxon-name-part-type="genus" reg="Calypogeia">Calypogeia</tp:taxon-name-part> <tp:taxon-name-part taxon-name-part-type="species" reg="goebelii">goebelii</tp:taxon-name-part></tp:taxon-name></italic> (Schiffn.) Steph.: <bold>A</bold> plant habit, fragment, ventral view <bold>B, C</bold> leaves <bold>D, E</bold> Underleaves <italic><tp:taxon-name><tp:taxon-name-part taxon-name-part-type="genus" reg="Calypogeia">Calypogeia</tp:taxon-name-part> <tp:taxon-name-part taxon-name-part-type="species" reg="ceylanica">ceylanica</tp:taxon-name-part></tp:taxon-name></italic> S.Hatt. et Mizut.: <bold>F</bold> plant habit, fragment, dorsal view <bold>G</bold> plant habit, fragment, ventral view <bold>H, I, J</bold> underleaves <bold>K, L, M</bold> leaves <italic><tp:taxon-name><tp:taxon-name-part taxon-name-part-type="genus" reg="Calypogeia">Calypogeia</tp:taxon-name-part> <tp:taxon-name-part taxon-name-part-type="species" reg="cuspidata">cuspidata</tp:taxon-name-part></tp:taxon-name></italic> (Steph.) Steph.: <bold>N</bold> plant habit, fragment, dorsal view <bold>O</bold> plant habit, fragment, ventral view <bold>P</bold> underleaf <bold>Q</bold> leaf <italic><tp:taxon-name><tp:taxon-name-part taxon-name-part-type="genus" reg="Calypogeia">Calypogeia</tp:taxon-name-part> <tp:taxon-name-part taxon-name-part-type="species" reg="japonica">japonica</tp:taxon-name-part></tp:taxon-name></italic> Steph. <bold>R</bold> plant habit, fragment, ventral view <bold>S</bold> plant habit, fragment, dorsal view <bold>T, U, Z, AC, AD, AE, AF</bold> underleaves <bold>V, W, X, Y, AA, AB</bold> leaves. <bold>A–E</bold> from Syntype G00115804; <bold>F–M</bold> isotype G00064248; <bold>N–Q</bold> lectotype G00069713; <bold>R–W</bold> from Neotype G00047413/9720; <bold>X–Z, AE, AF</bold> from G00047412/9717; <bold>AA–AD</bold> from holotype of <italic><tp:taxon-name><tp:taxon-name-part taxon-name-part-type="genus" reg="Calypogeia">Calypogeia</tp:taxon-name-part> <tp:taxon-name-part taxon-name-part-type="species" reg="ovifolia">ovifolia</tp:taxon-name-part></tp:taxon-name></italic> H. Inoue TNS76048.</p></caption><graphic xmlns:xlink="http://www.w3.org/1999/xlink" xlink:href="phytokeys-153-111-g006.jpg" position="float" orientation="portrait" xlink:type="simple" id="oo_432967.jpg"><uri content-type="original_file" xlink:type="simple">https://binary.pensoft.net/fig/432967</uri></graphic></fig><fig id="F7" position="float" orientation="portrait"><object-id xmlns:xlink="http://www.w3.org/1999/xlink" content-type="doi" xlink:type="simple">10.3897/phytokeys.153.52920.figure7</object-id><object-id xmlns:xlink="http://www.w3.org/1999/xlink" content-type="arpha" xlink:type="simple">A2C118D7-4724-5F36-9A25-33B43476F7FF</object-id><label>Figure 7.</label><caption><p><italic><tp:taxon-name><tp:taxon-name-part taxon-name-part-type="genus" reg="Calypogeia">Calypogeia</tp:taxon-name-part> <tp:taxon-name-part taxon-name-part-type="species" reg="cuspidata">cuspidata</tp:taxon-name-part></tp:taxon-name></italic> (Steph.) Steph.: <bold>A</bold> plant habit, fragment, ventral view <bold>B</bold> leaf <bold>C, D, E</bold> underleaves <bold>F</bold> leaf apex cells <italic><tp:taxon-name><tp:taxon-name-part taxon-name-part-type="genus" reg="Calypogeia">Calypogeia</tp:taxon-name-part> <tp:taxon-name-part taxon-name-part-type="species" reg="integristipula">integristipula</tp:taxon-name-part></tp:taxon-name></italic> Steph.: <bold>G</bold> leaf <bold>H</bold> underleaf <bold>I</bold> leaf middle cells <italic><tp:taxon-name><tp:taxon-name-part taxon-name-part-type="genus" reg="Calypogeia">Calypogeia</tp:taxon-name-part> <tp:taxon-name-part taxon-name-part-type="species" reg="japonica">japonica</tp:taxon-name-part></tp:taxon-name></italic> Steph. <bold>J</bold> leaf <bold>K, L</bold> underleaves. Scale bars: 1 mm (<bold>A, G, H</bold>); 500 µm (<bold>B, F, J, L, K</bold>); 100 µm (<bold>C, D, E</bold>); 50 µm (<bold>I</bold>). <bold>A, B, C, D, E, F</bold> from Lectotype of <italic><tp:taxon-name><tp:taxon-name-part taxon-name-part-type="genus" reg="Calypogeia">C.</tp:taxon-name-part> <tp:taxon-name-part taxon-name-part-type="species" reg="hawaica">hawaica</tp:taxon-name-part></tp:taxon-name></italic> G00067698; <bold>G, H, I</bold> from Lectotype G00061108/26879; <bold>J, K, L</bold> Neotype G00047413/9720.</p></caption><graphic xmlns:xlink="http://www.w3.org/1999/xlink" xlink:href="phytokeys-153-111-g007.jpg" position="float" orientation="portrait" xlink:type="simple" id="oo_432968.jpg"><uri content-type="original_file" xlink:type="simple">https://binary.pensoft.net/fig/432968</uri></graphic></fig><fig id="F9" position="float" orientation="portrait"><object-id xmlns:xlink="http://www.w3.org/1999/xlink" content-type="doi" xlink:type="simple">10.3897/phytokeys.153.52920.figure9</object-id><object-id xmlns:xlink="http://www.w3.org/1999/xlink" content-type="arpha" xlink:type="simple">31374A80-F0E0-546D-B2A4-0ACCD87C6B30</object-id><label>Figure 9.</label><caption><p><italic><tp:taxon-name><tp:taxon-name-part taxon-name-part-type="genus" reg="Calypogeia">Calypogeia</tp:taxon-name-part> <tp:taxon-name-part taxon-name-part-type="species" reg="asakawana">asakawana</tp:taxon-name-part></tp:taxon-name></italic> S.Hatt. ex Inoue: <bold>A</bold> plant habit, fragment, ventral view <bold>B, C</bold> underleaves <bold>D</bold> Leaf <italic><tp:taxon-name><tp:taxon-name-part taxon-name-part-type="genus" reg="Calypogeia">Calypogeia</tp:taxon-name-part> <tp:taxon-name-part taxon-name-part-type="species" reg="ceylanica">ceylanica</tp:taxon-name-part></tp:taxon-name></italic> S.Hatt. et Mizut.: <bold>E, F</bold> leaves <bold>H</bold> underleaf <bold>J</bold> leaf middle cells <italic><tp:taxon-name><tp:taxon-name-part taxon-name-part-type="genus" reg="Calypogeia">Calypogeia</tp:taxon-name-part> <tp:taxon-name-part taxon-name-part-type="species" reg="cuspidata">cuspidata</tp:taxon-name-part></tp:taxon-name></italic> (Steph.) Steph. <bold>G</bold> plant habit, fragment, ventral view <bold>I</bold> underleaf <bold>L</bold> leaf <bold>M</bold> leaf middle cells <italic><tp:taxon-name><tp:taxon-name-part taxon-name-part-type="genus" reg="Calypogeia">Calypogeia</tp:taxon-name-part> <tp:taxon-name-part taxon-name-part-type="species" reg="decurrens">decurrens</tp:taxon-name-part></tp:taxon-name></italic> (Steph.) Steph.: <bold>K</bold> plant habit, fragment, ventral view. Scale bars: 2 mm (<bold>G</bold>); 1 mm (<bold>E, F, K</bold>); 500 µm (<bold>A, D, L</bold>); 200 µm (<bold>H, I</bold>); 100 µm (<bold>B, C</bold>); 50 µm (<bold>J, M</bold>). <bold>A</bold> from Holotype TNS-174359; <bold>B, C, D</bold> from authentic material of <italic><tp:taxon-name><tp:taxon-name-part taxon-name-part-type="genus" reg="Calypogeia">C.</tp:taxon-name-part> <tp:taxon-name-part taxon-name-part-type="species" reg="okamurana">okamurana</tp:taxon-name-part></tp:taxon-name></italic> Steph. nom. herb., G00067726; <bold>E, F, H, J</bold> Isotype G00064248, <bold>G, I, L, M</bold> from Lectotype G00069713; <bold>K</bold> from Isotype G00060745.</p></caption><graphic xmlns:xlink="http://www.w3.org/1999/xlink" xlink:href="phytokeys-153-111-g009.jpg" position="float" orientation="portrait" xlink:type="simple" id="oo_432970.jpg"><uri content-type="original_file" xlink:type="simple">https://binary.pensoft.net/fig/432970</uri></graphic></fig></tp:treatment-sec><ref-list><ref id="B48"><mixed-citation xmlns:xlink="http://www.w3.org/1999/xlink" xlink:type="simple"><person-group><name name-style="western"><surname>Miller</surname><given-names>HA</given-names></name><name name-style="western"><surname>Whittier</surname><given-names>HO</given-names></name><name name-style="western"><surname>Whittier</surname><given-names>BA</given-names></name></person-group> (<year>1983</year>) <article-title>Prodromus Florae Hepaticarum Polynesiae.</article-title><source>Bryophytorum Bibliotheca</source><volume>25</volume>: <fpage>1</fpage>–<lpage>423</lpage>.</mixed-citation></ref></ref-list></tp:taxon-treatment>
