# Supplementary material for: A review of Calypogeia (Marchantiophyta) in the eastern Sino-Himalaya and Meta-Himalaya based mostly on types
Source: PhytoKeys. 2020 Jul 16;153:111–54. doi: 10.3897/phytokeys.153.52920 (PMC7381485; doi:10.3897/phytokeys.153.52920)
Supplement: XML Treatment for Calypogeia decurrens [file phytokeys.153.52920-treatment22.xml]

<!DOCTYPE tp:taxon-treatment
  PUBLIC "-//TaxonX//DTD Taxonomic Treatment Publishing DTD v0 20100105//EN" "tax-treatment-NSO.dtd">
<tp:taxon-treatment xmlns:tp="http://www.plazi.org/taxpub"><tp:treatment-meta><kwd-group><label>Taxon classification</label><kwd><named-content xmlns:xlink="http://www.w3.org/1999/xlink" content-type="kingdom">Plantae</named-content></kwd><kwd><named-content xmlns:xlink="http://www.w3.org/1999/xlink" content-type="order">Jungermanniales</named-content></kwd><kwd><named-content xmlns:xlink="http://www.w3.org/1999/xlink" content-type="family">Calypogeiaceae</named-content></kwd></kwd-group><mixed-citation publication-type="journal"><person-group><name><surname>Bakalin</surname><given-names>Vadim A.</given-names></name><name><surname>Klimova</surname><given-names>Ksenia G.</given-names></name><name><surname>Nguyen</surname><given-names>Van Sinh</given-names></name></person-group><article-title>A review of <italic><tp:taxon-name><tp:taxon-name-part taxon-name-part-type="genus" reg="Calypogeia">Calypogeia</tp:taxon-name-part></tp:taxon-name></italic> (<tp:taxon-name><tp:taxon-name-part taxon-name-part-type="phylum">Marchantiophyta</tp:taxon-name-part></tp:taxon-name>) in the eastern Sino-Himalaya and Meta-Himalaya based mostly on types</article-title><source>PhytoKeys</source><day>16</day><month>7</month><year>2020</year><volume>153</volume><fpage>111</fpage><lpage>154</lpage><pub-id pub-id-type="doi">10.3897/phytokeys.153.52920</pub-id></mixed-citation></tp:treatment-meta><tp:nomenclature><tp:taxon-name><object-id xmlns:xlink="http://www.w3.org/1999/xlink" content-type="arpha" xlink:type="simple">BD538571-9387-55F4-90BC-3788FB18952C</object-id>
              <tp:taxon-name-part taxon-name-part-type="genus" reg="Calypogeia">Calypogeia</tp:taxon-name-part>
              <tp:taxon-name-part taxon-name-part-type="species" reg="decurrens">decurrens</tp:taxon-name-part>
            </tp:taxon-name><tp:taxon-authority>(Steph.) Steph., Bull. Herb. Boissier (sér. 2) 8 (9): 675 (407). 1908.</tp:taxon-authority><xref ref-type="fig" rid="F9">Figure 9K</xref></tp:nomenclature><tp:treatment-sec sec-type="Basionym" id="SECID0ETEBI"><title>Basionym.</title><p><italic><tp:taxon-name><tp:taxon-name-part taxon-name-part-type="genus" reg="Kantius">Kantius</tp:taxon-name-part> <tp:taxon-name-part taxon-name-part-type="species" reg="decurrens">decurrens</tp:taxon-name-part></tp:taxon-name></italic> Steph., Hedwigia 34 (2): 52. 1895.</p><p><bold>Type.</bold> Indonesia, Sumatra, Kehding (isotype: G [G00060745!]).</p></tp:treatment-sec><tp:treatment-sec sec-type="remarks" id="SECID0EIFBI"><title>Remarks.</title><p>The species status is seriously doubted by <xref ref-type="bibr" rid="B65">Söderström et al. (2016)</xref>, probably due to supposed close morphological relations to <italic><tp:taxon-name><tp:taxon-name-part taxon-name-part-type="genus" reg="Calypogeia">C.</tp:taxon-name-part> <tp:taxon-name-part taxon-name-part-type="species" reg="arguta">arguta</tp:taxon-name-part></tp:taxon-name></italic>. However, the taxon is different from <italic><tp:taxon-name><tp:taxon-name-part taxon-name-part-type="genus" reg="Calypogeia">C.</tp:taxon-name-part> <tp:taxon-name-part taxon-name-part-type="species" reg="arguta">arguta</tp:taxon-name-part></tp:taxon-name></italic> in narrow (not U-shaped, as common in <italic><tp:taxon-name><tp:taxon-name-part taxon-name-part-type="genus" reg="Calypogeia">C.</tp:taxon-name-part> <tp:taxon-name-part taxon-name-part-type="species" reg="arguta">arguta</tp:taxon-name-part></tp:taxon-name></italic>) leaf sinus and smooth cuticle (versus distinctly papillose) and especially in brown pigmentation of herbarium plants (<italic><tp:taxon-name><tp:taxon-name-part taxon-name-part-type="genus" reg="Calypogeia">C.</tp:taxon-name-part> <tp:taxon-name-part taxon-name-part-type="species" reg="arguta">arguta</tp:taxon-name-part></tp:taxon-name></italic> is pale even in the very old type in STR). To attract some attention to this very poorly known species (and to stimulate the search for similar forms in the Meta-Himalaya), we include this Indonesian taxon in the key.</p></tp:treatment-sec><tp:treatment-sec><!--Section generated to contain objects referenced in tp:taxon-treatment.--><fig id="F9" position="float" orientation="portrait"><object-id xmlns:xlink="http://www.w3.org/1999/xlink" content-type="doi" xlink:type="simple">10.3897/phytokeys.153.52920.figure9</object-id><object-id xmlns:xlink="http://www.w3.org/1999/xlink" content-type="arpha" xlink:type="simple">31374A80-F0E0-546D-B2A4-0ACCD87C6B30</object-id><label>Figure 9.</label><caption><p><italic><tp:taxon-name><tp:taxon-name-part taxon-name-part-type="genus" reg="Calypogeia">Calypogeia</tp:taxon-name-part> <tp:taxon-name-part taxon-name-part-type="species" reg="asakawana">asakawana</tp:taxon-name-part></tp:taxon-name></italic> S.Hatt. ex Inoue: <bold>A</bold> plant habit, fragment, ventral view <bold>B, C</bold> underleaves <bold>D</bold> Leaf <italic><tp:taxon-name><tp:taxon-name-part taxon-name-part-type="genus" reg="Calypogeia">Calypogeia</tp:taxon-name-part> <tp:taxon-name-part taxon-name-part-type="species" reg="ceylanica">ceylanica</tp:taxon-name-part></tp:taxon-name></italic> S.Hatt. et Mizut.: <bold>E, F</bold> leaves <bold>H</bold> underleaf <bold>J</bold> leaf middle cells <italic><tp:taxon-name><tp:taxon-name-part taxon-name-part-type="genus" reg="Calypogeia">Calypogeia</tp:taxon-name-part> <tp:taxon-name-part taxon-name-part-type="species" reg="cuspidata">cuspidata</tp:taxon-name-part></tp:taxon-name></italic> (Steph.) Steph. <bold>G</bold> plant habit, fragment, ventral view <bold>I</bold> underleaf <bold>L</bold> leaf <bold>M</bold> leaf middle cells <italic><tp:taxon-name><tp:taxon-name-part taxon-name-part-type="genus" reg="Calypogeia">Calypogeia</tp:taxon-name-part> <tp:taxon-name-part taxon-name-part-type="species" reg="decurrens">decurrens</tp:taxon-name-part></tp:taxon-name></italic> (Steph.) Steph.: <bold>K</bold> plant habit, fragment, ventral view. Scale bars: 2 mm (<bold>G</bold>); 1 mm (<bold>E, F, K</bold>); 500 µm (<bold>A, D, L</bold>); 200 µm (<bold>H, I</bold>); 100 µm (<bold>B, C</bold>); 50 µm (<bold>J, M</bold>). <bold>A</bold> from Holotype TNS-174359; <bold>B, C, D</bold> from authentic material of <italic><tp:taxon-name><tp:taxon-name-part taxon-name-part-type="genus" reg="Calypogeia">C.</tp:taxon-name-part> <tp:taxon-name-part taxon-name-part-type="species" reg="okamurana">okamurana</tp:taxon-name-part></tp:taxon-name></italic> Steph. nom. herb., G00067726; <bold>E, F, H, J</bold> Isotype G00064248, <bold>G, I, L, M</bold> from Lectotype G00069713; <bold>K</bold> from Isotype G00060745.</p></caption><graphic xmlns:xlink="http://www.w3.org/1999/xlink" xlink:href="phytokeys-153-111-g009.jpg" position="float" orientation="portrait" xlink:type="simple" id="oo_432970.jpg"><uri content-type="original_file" xlink:type="simple">https://binary.pensoft.net/fig/432970</uri></graphic></fig></tp:treatment-sec><ref-list><ref id="B65"><mixed-citation xmlns:xlink="http://www.w3.org/1999/xlink" xlink:type="simple"><person-group><name name-style="western"><surname>Söderström</surname><given-names>L</given-names></name><name name-style="western"><surname>Hagborg</surname><given-names>A</given-names></name><name name-style="western"><surname>von Konrat</surname><given-names>M</given-names></name><name name-style="western"><surname>Bartholomew-Began</surname><given-names>S</given-names></name><name name-style="western"><surname>Bell</surname><given-names>D</given-names></name><name name-style="western"><surname>Briscoe</surname><given-names>L</given-names></name><name name-style="western"><surname>Brown</surname><given-names>E</given-names></name><name name-style="western"><surname>Cargill</surname><given-names>DC</given-names></name><name name-style="western"><surname>Costa</surname><given-names>DP</given-names></name><name name-style="western"><surname>Crandall-Stotler</surname><given-names>BJ</given-names></name><name name-style="western"><surname>Cooper</surname><given-names>ED</given-names></name><name name-style="western"><surname>Dauphin</surname><given-names>G</given-names></name><name name-style="western"><surname>Engel</surname><given-names>JJ</given-names></name><name name-style="western"><surname>Feldberg</surname><given-names>K</given-names></name><name name-style="western"><surname>Glenny</surname><given-names>D</given-names></name><name name-style="western"><surname>Gradstein</surname><given-names>SR</given-names></name><name name-style="western"><surname>He</surname><given-names>X</given-names></name><name name-style="western"><surname>Heinrichs</surname><given-names>J</given-names></name><name name-style="western"><surname>Hentschel</surname><given-names>J</given-names></name><name name-style="western"><surname>Ilkiu-Borges</surname><given-names>AL</given-names></name><name name-style="western"><surname>Katagiri</surname><given-names>T</given-names></name><name name-style="western"><surname>Konstantinova</surname><given-names>NA</given-names></name><name name-style="western"><surname>Larrain</surname><given-names>J</given-names></name><name name-style="western"><surname>Long</surname><given-names>DG</given-names></name><name name-style="western"><surname>Nebel</surname><given-names>M</given-names></name><name name-style="western"><surname>Pócs</surname><given-names>T</given-names></name><name name-style="western"><surname>Felisa Puche</surname><given-names>F</given-names></name><name name-style="western"><surname>Reiner-Drehwald</surname><given-names>E</given-names></name><name name-style="western"><surname>Renner</surname><given-names>MAM</given-names></name><name name-style="western"><surname>Sass-Gyarmati</surname><given-names>A</given-names></name><name name-style="western"><surname>Schäfer-Verwimp</surname><given-names>A</given-names></name><name name-style="western"><surname>Moragues</surname><given-names>JGS</given-names></name><name name-style="western"><surname>Stotler</surname><given-names>RE</given-names></name><name name-style="western"><surname>Sukkharak</surname><given-names>P</given-names></name><name name-style="western"><surname>Thiers</surname><given-names>BM</given-names></name><name name-style="western"><surname>Uribe</surname><given-names>J</given-names></name><name name-style="western"><surname>Váňa</surname><given-names>J</given-names></name><name name-style="western"><surname>Villarreal</surname><given-names>JC</given-names></name><name name-style="western"><surname>Wigginton</surname><given-names>M</given-names></name><name name-style="western"><surname>Zhang</surname><given-names>L</given-names></name><name name-style="western"><surname>Zhu</surname><given-names>R-L</given-names></name></person-group> (<year>2016</year>) <article-title>World checklist of hornworts and liverworts.</article-title><source>PhytoKeys</source><volume>59</volume>: <fpage>1</fpage>–<lpage>828</lpage>. <ext-link xlink:type="simple" ext-link-type="doi" xlink:href="10.3897/phytokeys.59.6261">https://doi.org/10.3897/phytokeys.59.6261</ext-link></mixed-citation></ref></ref-list></tp:taxon-treatment>
