# Supplementary material for: A review of Calypogeia (Marchantiophyta) in the eastern Sino-Himalaya and Meta-Himalaya based mostly on types
Source: PhytoKeys. 2020 Jul 16;153:111–54. doi: 10.3897/phytokeys.153.52920 (PMC7381485; doi:10.3897/phytokeys.153.52920)
Supplement: XML Treatment for Calypogeia formosana [file phytokeys.153.52920-treatment23.xml]

<!DOCTYPE tp:taxon-treatment
  PUBLIC "-//TaxonX//DTD Taxonomic Treatment Publishing DTD v0 20100105//EN" "tax-treatment-NSO.dtd">
<tp:taxon-treatment xmlns:tp="http://www.plazi.org/taxpub"><tp:treatment-meta><kwd-group><label>Taxon classification</label><kwd><named-content xmlns:xlink="http://www.w3.org/1999/xlink" content-type="kingdom">Plantae</named-content></kwd><kwd><named-content xmlns:xlink="http://www.w3.org/1999/xlink" content-type="order">Jungermanniales</named-content></kwd><kwd><named-content xmlns:xlink="http://www.w3.org/1999/xlink" content-type="family">Calypogeiaceae</named-content></kwd></kwd-group><mixed-citation publication-type="journal"><person-group><name><surname>Bakalin</surname><given-names>Vadim A.</given-names></name><name><surname>Klimova</surname><given-names>Ksenia G.</given-names></name><name><surname>Nguyen</surname><given-names>Van Sinh</given-names></name></person-group><article-title>A review of <italic><tp:taxon-name><tp:taxon-name-part taxon-name-part-type="genus" reg="Calypogeia">Calypogeia</tp:taxon-name-part></tp:taxon-name></italic> (<tp:taxon-name><tp:taxon-name-part taxon-name-part-type="phylum">Marchantiophyta</tp:taxon-name-part></tp:taxon-name>) in the eastern Sino-Himalaya and Meta-Himalaya based mostly on types</article-title><source>PhytoKeys</source><day>16</day><month>7</month><year>2020</year><volume>153</volume><fpage>111</fpage><lpage>154</lpage><pub-id pub-id-type="doi">10.3897/phytokeys.153.52920</pub-id></mixed-citation></tp:treatment-meta><tp:nomenclature><tp:taxon-name><object-id xmlns:xlink="http://www.w3.org/1999/xlink" content-type="arpha" xlink:type="simple">EC78791B-5218-518A-BF6A-8790499C04BA</object-id>
              <tp:taxon-name-part taxon-name-part-type="genus" reg="Calypogeia">Calypogeia</tp:taxon-name-part>
              <tp:taxon-name-part taxon-name-part-type="species" reg="formosana">formosana</tp:taxon-name-part>
            </tp:taxon-name><tp:taxon-authority>Horik., J. Sci. Hiroshima Univ., Ser. B, Div. 2, Bot. 2: 186. 1934.</tp:taxon-authority></tp:nomenclature><tp:treatment-sec sec-type="material" id="SECID0EBIBI"><title>Type.</title><p>Taiwan (Formosa). Mt. Morrison, August 1932, Y. Horikawa, no. 9124; not seen.</p></tp:treatment-sec><tp:treatment-sec sec-type="remarks" id="SECID0EGIBI"><title>Remarks.</title><p>This is a Taiwan endemic species (<xref ref-type="bibr" rid="B33">Horikawa 1934</xref>) that may be expected in the eastern Meta-Himalaya. The taxon has unclear relationships (placed into “incertae sedis” in <xref ref-type="bibr" rid="B65">Söderström et al. 2016</xref>), and by morphology (as it could be estimated from the description and illustration) it is related to <italic><tp:taxon-name><tp:taxon-name-part taxon-name-part-type="genus" reg="Calypogeia">Calypogeia</tp:taxon-name-part> <tp:taxon-name-part taxon-name-part-type="species" reg="integristipula">integristipula</tp:taxon-name-part></tp:taxon-name></italic>, from which, however, it differs in acute leaves. Acute leaves are also similar to many other <italic><tp:taxon-name><tp:taxon-name-part taxon-name-part-type="genus" reg="Calypogeia">Calypogeia</tp:taxon-name-part></tp:taxon-name></italic> that are recorded or may be expected in the Sino-Himalaya, but all of them have more deeply (more than 1/2) divided underleaves, versus only short and lunate sinus in <italic><tp:taxon-name><tp:taxon-name-part taxon-name-part-type="genus" reg="Calypogeia">C.</tp:taxon-name-part> <tp:taxon-name-part taxon-name-part-type="species" reg="formosana">formosana</tp:taxon-name-part></tp:taxon-name></italic> underleaves. Another possible morphological relative of <italic><tp:taxon-name><tp:taxon-name-part taxon-name-part-type="genus" reg="Calypogeia">C.</tp:taxon-name-part> <tp:taxon-name-part taxon-name-part-type="species" reg="formosana">formosana</tp:taxon-name-part></tp:taxon-name></italic> is <tp:taxon-name><tp:taxon-name-part taxon-name-part-type="genus" reg="Calypogeia">C.</tp:taxon-name-part> <tp:taxon-name-part taxon-name-part-type="species" reg="neesiana">neesiana</tp:taxon-name-part></tp:taxon-name> ssp. <tp:taxon-name><tp:taxon-name-part taxon-name-part-type="genus" reg="Calypogeia"/><tp:taxon-name-part taxon-name-part-type="subspecies" reg="subalpina">subalpina</tp:taxon-name-part></tp:taxon-name>, which is characterized by orbicular and shortly divided underleaves. The two taxa, however, differ in their leaf apex features.</p><p>
              <bold><tp:taxon-name><tp:taxon-name-part taxon-name-part-type="genus" reg="Calypogeia">Calypogeia</tp:taxon-name-part> <tp:taxon-name-part taxon-name-part-type="species" reg="goebelii">goebelii</tp:taxon-name-part> </tp:taxon-name> var. <tp:taxon-name><tp:taxon-name-part taxon-name-part-type="genus" reg="Calypogeia"/><tp:taxon-name-part taxon-name-part-type="variety" reg="siamensis">siamensis</tp:taxon-name-part></tp:taxon-name> N.Kitag., Beih. Nova Hedwigia 90: 165. 1988.</bold>
            </p></tp:treatment-sec><tp:treatment-sec sec-type="material" id="SECID0EDLBI"><title>Type.</title><p>Thailand. Nakawn Sritamarat: Mt. Khao Luang, M. Tagawa &amp; N. Kitagawa (holotype: KYO [T4737]); not seen.</p></tp:treatment-sec><tp:treatment-sec sec-type="remarks" id="SECID0EILBI"><title>Remarks.</title><p>The taxon is known only from the type that is from southern Thailand (<xref ref-type="bibr" rid="B39">Kitagawa 1988</xref>) and was never recorded for the Sino-Himalaya. This taxon is indeed different from true <italic><tp:taxon-name><tp:taxon-name-part taxon-name-part-type="genus" reg="Calypogeia">C.</tp:taxon-name-part> <tp:taxon-name-part taxon-name-part-type="species" reg="goebelii">goebelii</tp:taxon-name-part></tp:taxon-name></italic> due to considerably larger leaf cells, more deeply bilobed leaves and fragile apical leaf teeth. This taxon may belong to a species not yet described, but to draw any conclusions, new collections that are suitable for molecular analysis and/or for study of oil body characteristics are needed.</p></tp:treatment-sec><ref-list><ref id="B33"><mixed-citation xmlns:xlink="http://www.w3.org/1999/xlink" xlink:type="simple"><person-group><name name-style="western"><surname>Horikawa</surname><given-names>Y</given-names></name></person-group> (<year>1934</year>) Monographia hepaticarum australi-japonicarum. Journal of Science of the Hiroshima University: Series B, Division 2 (Botany) 2: 101–325.</mixed-citation></ref><ref id="B65"><mixed-citation xmlns:xlink="http://www.w3.org/1999/xlink" xlink:type="simple"><person-group><name name-style="western"><surname>Söderström</surname><given-names>L</given-names></name><name name-style="western"><surname>Hagborg</surname><given-names>A</given-names></name><name name-style="western"><surname>von Konrat</surname><given-names>M</given-names></name><name name-style="western"><surname>Bartholomew-Began</surname><given-names>S</given-names></name><name name-style="western"><surname>Bell</surname><given-names>D</given-names></name><name name-style="western"><surname>Briscoe</surname><given-names>L</given-names></name><name name-style="western"><surname>Brown</surname><given-names>E</given-names></name><name name-style="western"><surname>Cargill</surname><given-names>DC</given-names></name><name name-style="western"><surname>Costa</surname><given-names>DP</given-names></name><name name-style="western"><surname>Crandall-Stotler</surname><given-names>BJ</given-names></name><name name-style="western"><surname>Cooper</surname><given-names>ED</given-names></name><name name-style="western"><surname>Dauphin</surname><given-names>G</given-names></name><name name-style="western"><surname>Engel</surname><given-names>JJ</given-names></name><name name-style="western"><surname>Feldberg</surname><given-names>K</given-names></name><name name-style="western"><surname>Glenny</surname><given-names>D</given-names></name><name name-style="western"><surname>Gradstein</surname><given-names>SR</given-names></name><name name-style="western"><surname>He</surname><given-names>X</given-names></name><name name-style="western"><surname>Heinrichs</surname><given-names>J</given-names></name><name name-style="western"><surname>Hentschel</surname><given-names>J</given-names></name><name name-style="western"><surname>Ilkiu-Borges</surname><given-names>AL</given-names></name><name name-style="western"><surname>Katagiri</surname><given-names>T</given-names></name><name name-style="western"><surname>Konstantinova</surname><given-names>NA</given-names></name><name name-style="western"><surname>Larrain</surname><given-names>J</given-names></name><name name-style="western"><surname>Long</surname><given-names>DG</given-names></name><name name-style="western"><surname>Nebel</surname><given-names>M</given-names></name><name name-style="western"><surname>Pócs</surname><given-names>T</given-names></name><name name-style="western"><surname>Felisa Puche</surname><given-names>F</given-names></name><name name-style="western"><surname>Reiner-Drehwald</surname><given-names>E</given-names></name><name name-style="western"><surname>Renner</surname><given-names>MAM</given-names></name><name name-style="western"><surname>Sass-Gyarmati</surname><given-names>A</given-names></name><name name-style="western"><surname>Schäfer-Verwimp</surname><given-names>A</given-names></name><name name-style="western"><surname>Moragues</surname><given-names>JGS</given-names></name><name name-style="western"><surname>Stotler</surname><given-names>RE</given-names></name><name name-style="western"><surname>Sukkharak</surname><given-names>P</given-names></name><name name-style="western"><surname>Thiers</surname><given-names>BM</given-names></name><name name-style="western"><surname>Uribe</surname><given-names>J</given-names></name><name name-style="western"><surname>Váňa</surname><given-names>J</given-names></name><name name-style="western"><surname>Villarreal</surname><given-names>JC</given-names></name><name name-style="western"><surname>Wigginton</surname><given-names>M</given-names></name><name name-style="western"><surname>Zhang</surname><given-names>L</given-names></name><name name-style="western"><surname>Zhu</surname><given-names>R-L</given-names></name></person-group> (<year>2016</year>) <article-title>World checklist of hornworts and liverworts.</article-title><source>PhytoKeys</source><volume>59</volume>: <fpage>1</fpage>–<lpage>828</lpage>. <ext-link xlink:type="simple" ext-link-type="doi" xlink:href="10.3897/phytokeys.59.6261">https://doi.org/10.3897/phytokeys.59.6261</ext-link></mixed-citation></ref><ref id="B39"><mixed-citation xmlns:xlink="http://www.w3.org/1999/xlink" xlink:type="simple"><person-group><name name-style="western"><surname>Kitagawa</surname><given-names>N</given-names></name></person-group> (<year>1988</year>) <article-title>Studies on the <tp:taxon-name><tp:taxon-name-part taxon-name-part-type="class">Hepaticae</tp:taxon-name-part></tp:taxon-name> of Thailand V. The family <tp:taxon-name><tp:taxon-name-part taxon-name-part-type="family">Calypogeiaceae</tp:taxon-name-part></tp:taxon-name>.</article-title><source>Nova Hedwigia</source><volume>90</volume>: <fpage>163</fpage>–<lpage>170</lpage>.</mixed-citation></ref></ref-list></tp:taxon-treatment>
