# Supplementary material for: A review of Calypogeia (Marchantiophyta) in the eastern Sino-Himalaya and Meta-Himalaya based mostly on types
Source: PhytoKeys. 2020 Jul 16;153:111–54. doi: 10.3897/phytokeys.153.52920 (PMC7381485; doi:10.3897/phytokeys.153.52920)
Supplement: XML Treatment for Calypogeia integristipula [file phytokeys.153.52920-treatment24.xml]

<!DOCTYPE tp:taxon-treatment
  PUBLIC "-//TaxonX//DTD Taxonomic Treatment Publishing DTD v0 20100105//EN" "tax-treatment-NSO.dtd">
<tp:taxon-treatment xmlns:tp="http://www.plazi.org/taxpub"><tp:treatment-meta><kwd-group><label>Taxon classification</label><kwd><named-content xmlns:xlink="http://www.w3.org/1999/xlink" content-type="kingdom">Plantae</named-content></kwd><kwd><named-content xmlns:xlink="http://www.w3.org/1999/xlink" content-type="order">Jungermanniales</named-content></kwd><kwd><named-content xmlns:xlink="http://www.w3.org/1999/xlink" content-type="family">Calypogeiaceae</named-content></kwd></kwd-group><mixed-citation publication-type="journal"><person-group><name><surname>Bakalin</surname><given-names>Vadim A.</given-names></name><name><surname>Klimova</surname><given-names>Ksenia G.</given-names></name><name><surname>Nguyen</surname><given-names>Van Sinh</given-names></name></person-group><article-title>A review of <italic><tp:taxon-name><tp:taxon-name-part taxon-name-part-type="genus" reg="Calypogeia">Calypogeia</tp:taxon-name-part></tp:taxon-name></italic> (<tp:taxon-name><tp:taxon-name-part taxon-name-part-type="phylum">Marchantiophyta</tp:taxon-name-part></tp:taxon-name>) in the eastern Sino-Himalaya and Meta-Himalaya based mostly on types</article-title><source>PhytoKeys</source><day>16</day><month>7</month><year>2020</year><volume>153</volume><fpage>111</fpage><lpage>154</lpage><pub-id pub-id-type="doi">10.3897/phytokeys.153.52920</pub-id></mixed-citation></tp:treatment-meta><tp:nomenclature><tp:taxon-name><object-id xmlns:xlink="http://www.w3.org/1999/xlink" content-type="arpha" xlink:type="simple">95E1DEDC-BAE1-56C2-AC15-A6172D017518</object-id>
              <tp:taxon-name-part taxon-name-part-type="genus" reg="Calypogeia">Calypogeia</tp:taxon-name-part>
              <tp:taxon-name-part taxon-name-part-type="species" reg="integristipula">integristipula</tp:taxon-name-part>
            </tp:taxon-name><tp:taxon-authority>Steph., Bull. Herb. Boissier (sér. 2) 8 (9): 662 (394). 1908.</tp:taxon-authority><xref ref-type="fig" rid="F7">Figure 7G–I</xref></tp:nomenclature><tp:treatment-sec sec-type="material" id="SECID0EFNBI"><title>Type.</title><p>Germany. Saxonia: July 1888, F. Stephani (lectotype, designated by <xref ref-type="bibr" rid="B9">Bonner (1963)</xref> and followed by <xref ref-type="bibr" rid="B29">Grolle (1976)</xref>: G [G00061108/26879!]).</p></tp:treatment-sec><tp:treatment-sec sec-type="remarks" id="SECID0ETNBI"><title>Remarks.</title><p>This is a generally boreal circumpolar species widely spreading to hemiarctic and hemiboreal zones and southward in corresponding belts in the mountains (especially in Japan, although surprisingly not known in China and the Korean Peninsula). The description based on the lectotype is as follows: plants 2.2–3.0 mm wide, soft, greenish to yellowish greenish, loosely translucent; stem 200–300 µm wide, freely ventrally branched with 1–2 branches from one underleaf sinus; rhizoids common, in obliquely spreading brownish fascicles; leaves very obliquely inserted, not or barely decurrent ventrally, contiguous to overlapping 1/4 of above situated leaf in the leaf base, slightly convex to nearly planar, ovate to obliquely ovate, 1200–1900 × 1000–1500 µm, with rounded apex; underleaves appressed to the stem, retuse to emarginate at apex, 1.7–2.5 as wide as stem; midleaf cells thin-walled, trigones vestigial, cuticle smooth to very finely verruculose, 37.5–70.5 × 32.5–55.0 µm.</p></tp:treatment-sec><tp:treatment-sec><!--Section generated to contain objects referenced in tp:taxon-treatment.--><fig id="F7" position="float" orientation="portrait"><object-id xmlns:xlink="http://www.w3.org/1999/xlink" content-type="doi" xlink:type="simple">10.3897/phytokeys.153.52920.figure7</object-id><object-id xmlns:xlink="http://www.w3.org/1999/xlink" content-type="arpha" xlink:type="simple">A2C118D7-4724-5F36-9A25-33B43476F7FF</object-id><label>Figure 7.</label><caption><p><italic><tp:taxon-name><tp:taxon-name-part taxon-name-part-type="genus" reg="Calypogeia">Calypogeia</tp:taxon-name-part> <tp:taxon-name-part taxon-name-part-type="species" reg="cuspidata">cuspidata</tp:taxon-name-part></tp:taxon-name></italic> (Steph.) Steph.: <bold>A</bold> plant habit, fragment, ventral view <bold>B</bold> leaf <bold>C, D, E</bold> underleaves <bold>F</bold> leaf apex cells <italic><tp:taxon-name><tp:taxon-name-part taxon-name-part-type="genus" reg="Calypogeia">Calypogeia</tp:taxon-name-part> <tp:taxon-name-part taxon-name-part-type="species" reg="integristipula">integristipula</tp:taxon-name-part></tp:taxon-name></italic> Steph.: <bold>G</bold> leaf <bold>H</bold> underleaf <bold>I</bold> leaf middle cells <italic><tp:taxon-name><tp:taxon-name-part taxon-name-part-type="genus" reg="Calypogeia">Calypogeia</tp:taxon-name-part> <tp:taxon-name-part taxon-name-part-type="species" reg="japonica">japonica</tp:taxon-name-part></tp:taxon-name></italic> Steph. <bold>J</bold> leaf <bold>K, L</bold> underleaves. Scale bars: 1 mm (<bold>A, G, H</bold>); 500 µm (<bold>B, F, J, L, K</bold>); 100 µm (<bold>C, D, E</bold>); 50 µm (<bold>I</bold>). <bold>A, B, C, D, E, F</bold> from Lectotype of <italic><tp:taxon-name><tp:taxon-name-part taxon-name-part-type="genus" reg="Calypogeia">C.</tp:taxon-name-part> <tp:taxon-name-part taxon-name-part-type="species" reg="hawaica">hawaica</tp:taxon-name-part></tp:taxon-name></italic> G00067698; <bold>G, H, I</bold> from Lectotype G00061108/26879; <bold>J, K, L</bold> Neotype G00047413/9720.</p></caption><graphic xmlns:xlink="http://www.w3.org/1999/xlink" xlink:href="phytokeys-153-111-g007.jpg" position="float" orientation="portrait" xlink:type="simple" id="oo_432968.jpg"><uri content-type="original_file" xlink:type="simple">https://binary.pensoft.net/fig/432968</uri></graphic></fig></tp:treatment-sec><ref-list><ref id="B9"><mixed-citation xmlns:xlink="http://www.w3.org/1999/xlink" xlink:type="simple"><person-group><name name-style="western"><surname>Bonner</surname><given-names>CEB</given-names></name></person-group> (<year>1963</year>) Index hepaticarum. Pars III. <italic><tp:taxon-name><tp:taxon-name-part taxon-name-part-type="genus">Barbilophozia</tp:taxon-name-part></tp:taxon-name></italic> to <italic><tp:taxon-name><tp:taxon-name-part taxon-name-part-type="genus">Ceranthus</tp:taxon-name-part></tp:taxon-name></italic>. J. Cramer, Weinheim, 1–636.</mixed-citation></ref><ref id="B29"><mixed-citation xmlns:xlink="http://www.w3.org/1999/xlink" xlink:type="simple"><person-group><name name-style="western"><surname>Grolle</surname><given-names>R</given-names></name></person-group> (<year>1976</year>) <article-title>Verzeichnis der Lebermoose Europas und benachbarter Gebiete.</article-title><source>Feddes Repertorium</source><volume>87</volume>(<issue>3–4</issue>): <fpage>171</fpage>–<lpage>279</lpage>. <ext-link xlink:type="simple" ext-link-type="doi" xlink:href="10.1002/fedr.4910870303">https://doi.org/10.1002/fedr.4910870303</ext-link></mixed-citation></ref></ref-list></tp:taxon-treatment>
