# Supplementary material for: A review of Calypogeia (Marchantiophyta) in the eastern Sino-Himalaya and Meta-Himalaya based mostly on types
Source: PhytoKeys. 2020 Jul 16;153:111–54. doi: 10.3897/phytokeys.153.52920 (PMC7381485; doi:10.3897/phytokeys.153.52920)
Supplement: XML Treatment for Calypogeia marginella [file phytokeys.153.52920-treatment27.xml]

<!DOCTYPE tp:taxon-treatment
  PUBLIC "-//TaxonX//DTD Taxonomic Treatment Publishing DTD v0 20100105//EN" "tax-treatment-NSO.dtd">
<tp:taxon-treatment xmlns:tp="http://www.plazi.org/taxpub"><tp:treatment-meta><kwd-group><label>Taxon classification</label><kwd><named-content xmlns:xlink="http://www.w3.org/1999/xlink" content-type="kingdom">Plantae</named-content></kwd><kwd><named-content xmlns:xlink="http://www.w3.org/1999/xlink" content-type="order">Jungermanniales</named-content></kwd><kwd><named-content xmlns:xlink="http://www.w3.org/1999/xlink" content-type="family">Calypogeiaceae</named-content></kwd></kwd-group><mixed-citation publication-type="journal"><person-group><name><surname>Bakalin</surname><given-names>Vadim A.</given-names></name><name><surname>Klimova</surname><given-names>Ksenia G.</given-names></name><name><surname>Nguyen</surname><given-names>Van Sinh</given-names></name></person-group><article-title>A review of <italic><tp:taxon-name><tp:taxon-name-part taxon-name-part-type="genus" reg="Calypogeia">Calypogeia</tp:taxon-name-part></tp:taxon-name></italic> (<tp:taxon-name><tp:taxon-name-part taxon-name-part-type="phylum">Marchantiophyta</tp:taxon-name-part></tp:taxon-name>) in the eastern Sino-Himalaya and Meta-Himalaya based mostly on types</article-title><source>PhytoKeys</source><day>16</day><month>7</month><year>2020</year><volume>153</volume><fpage>111</fpage><lpage>154</lpage><pub-id pub-id-type="doi">10.3897/phytokeys.153.52920</pub-id></mixed-citation></tp:treatment-meta><tp:nomenclature><tp:taxon-name><object-id xmlns:xlink="http://www.w3.org/1999/xlink" content-type="arpha" xlink:type="simple">BE8F4DC8-442F-5B18-9869-2D71B218B5D1</object-id>
              <tp:taxon-name-part taxon-name-part-type="genus" reg="Calypogeia">Calypogeia</tp:taxon-name-part>
              <tp:taxon-name-part taxon-name-part-type="species" reg="marginella">marginella</tp:taxon-name-part>
            </tp:taxon-name><tp:taxon-authority>Mitt., J. Proc. Linn. Soc., Bot. 5 (18): 106. 1860 [1861].</tp:taxon-authority><xref ref-type="fig" rid="F4">Figures 4T–Z, AA–AC, 8A–D</xref></tp:nomenclature><tp:treatment-sec sec-type="material" id="SECID0ELYBI"><title>Type.</title><p>India. Khasia 1849 Hooker, no. 1339 (syntype: JE [JE-04005904, =JE-H4084!]; syntype: G [G00113555/5289!]).</p></tp:treatment-sec><tp:treatment-sec sec-type="remarks" id="SECID0EQYBI"><title>Remarks.</title><p><italic><tp:taxon-name><tp:taxon-name-part taxon-name-part-type="genus" reg="Calypogeia">Calypogeia</tp:taxon-name-part> <tp:taxon-name-part taxon-name-part-type="species" reg="marginella">marginella</tp:taxon-name-part></tp:taxon-name></italic> is a distinct narrow endemic taxon with a range probably restricted to the Khasia Hills. The species was described by <xref ref-type="bibr" rid="B49">Mitten (1860)</xref> from the Khasia Mountains (Hills). <xref ref-type="bibr" rid="B63">Singh and Nath (2007a)</xref> recorded it for the West Khasi Hills and East Khasi Hills. However, it is worth noting that the treatment of the taxon in <xref ref-type="bibr" rid="B63">Singh and Nath (2007a)</xref> should be incorrect because authors do not show in the figures nor mention in the description exceedingly large cells along leaf margin that are distinctly characteristic of the taxon. Which species they discussed under <italic><tp:taxon-name><tp:taxon-name-part taxon-name-part-type="genus" reg="Calypogeia">C.</tp:taxon-name-part> <tp:taxon-name-part taxon-name-part-type="species" reg="marginella">marginella</tp:taxon-name-part></tp:taxon-name></italic> is not clear to us.</p><p>The description based on the syntype G00113555/5289 is as follows: plants brownish to greenish brownish, slightly translucent and glistening, 2.0–2.5 mm wide; stem 140–200 µm wide, sparsely ventrally branched; rhizoids virtually absent or solitary, obliquely spreading; leaves contiguous to overlapping 1/3–1/2 of the leaf base of the next leaf, nearly planar to slightly convex, subhorizontally inserted and oriented, shortly or up to 1/2 of stem width decurrent, widely obliquely ovate to rounded-lingulate, with rounded apex, 1100–1300 × 1000–1300 µm; underleaves appressed to the stem, decurrent for 1/2–2/3 of stem width, divided mostly by very narrow V-shaped sinus into two lobes without additional lateral teeth or shortly bisbifid, with rounded to obtuse lobes, undivided portion 3–6 cell high; midleaf cells 30–65 × 17–37 µm, thin-walled, trigones small, cuticle smooth; marginal cells considerable larger and elongate along leaf margin, 70–80 µm long, with thickened external wall.</p><p><italic><tp:taxon-name><tp:taxon-name-part taxon-name-part-type="genus" reg="Calypogeia">Calypogeia</tp:taxon-name-part> <tp:taxon-name-part taxon-name-part-type="species" reg="marginella">marginella</tp:taxon-name-part></tp:taxon-name></italic> is a very distinct species due to the elongated cells along the leaf margin, wide leaves and transversely elliptic but not deeply divided underleaves.</p><p>
              <bold><italic><tp:taxon-name><tp:taxon-name-part taxon-name-part-type="genus" reg="Calypogeia">Calypogeia</tp:taxon-name-part> <tp:taxon-name-part taxon-name-part-type="species" reg="nasuensis">nasuensis</tp:taxon-name-part></tp:taxon-name></italic> Inoue, Bull. Natl. Sci. Mus. Tokyo, n.s. 12: 653. 1969.</bold>
            </p><p>Figure <xref ref-type="fig" rid="F11">11E, G, H</xref></p></tp:treatment-sec><tp:treatment-sec sec-type="material" id="SECID0E21BI"><title>Type.</title><p>Japan. Tochigi Prefecture: Nasu, 700 m a.s.l., August 1968, Empress Nagako (holotype: TNS: TNS-174632!] ; isotype: G [G00064238!]) .</p></tp:treatment-sec><tp:treatment-sec sec-type="remarks" id="SECID0EA2BI"><title>Remarks.</title><p>The taxon is currently known from Japan only (Honshu). It was recently synonymized with <italic><tp:taxon-name><tp:taxon-name-part taxon-name-part-type="genus" reg="Calypogeia">C.</tp:taxon-name-part> <tp:taxon-name-part taxon-name-part-type="species" reg="asakawana">asakawana</tp:taxon-name-part></tp:taxon-name></italic> (<xref ref-type="bibr" rid="B36">Isono et al. 2006</xref>), which is similar in relatively small underleaves and leaves with commonly rounded apices. However, we think these taxa are different due to the finely asperulose leaf cuticle, sometimes bisbifid underleaves and leaf apex not only rounded but also truncate and even shortly bifid, which are characteristic of <italic><tp:taxon-name><tp:taxon-name-part taxon-name-part-type="genus" reg="Calypogeia">C.</tp:taxon-name-part> <tp:taxon-name-part taxon-name-part-type="species" reg="nasuensis">nasuensis</tp:taxon-name-part></tp:taxon-name></italic> and dissimilar to the smooth cuticle, bifid underleaves, rounded leaf apex and less than 1/3 of stem width decurrent underleaves of <italic><tp:taxon-name><tp:taxon-name-part taxon-name-part-type="genus" reg="Calypogeia">C.</tp:taxon-name-part> <tp:taxon-name-part taxon-name-part-type="species" reg="asakawana">asakawana</tp:taxon-name-part></tp:taxon-name></italic>.</p><p>The description based on the holotype is as follows: plants merely soft, glistening and translucent, greenish, 1.2–1.6 mm wide; stem 150–200 µm wide, sparsely ventrally branched; rhizoids numerous, in short, divaricate, grayish, erect spreading fascicles; leaves obliquely inserted and oriented, slightly concave-canaliculate or slightly convex (then apex somewhat turned to ventral side), ventrally decurrent for 1/2 of stem width or farther, 750–900 × 750–800 µm, with rounded or truncate apex; underleaves obliquely spreading, 1.0–1.5 as wide as stem, decurrent for 1/3–1/2 of stem width, deeply divided by U-shaped sinus into two lobes, entire at margin or with blunt tooth on one or each lateral side or very shortly bisbifid cells in the midleaf thin-walled, trigones vestigial to nearly absent, 35–52 × 25–40 µm, cuticle finely but distinctly papillose.</p><fig id="F11" position="float" orientation="portrait"><object-id xmlns:xlink="http://www.w3.org/1999/xlink" content-type="doi" xlink:type="simple">10.3897/phytokeys.153.52920.figure11</object-id><object-id xmlns:xlink="http://www.w3.org/1999/xlink" content-type="arpha" xlink:type="simple">091C949F-F59A-56A7-A28D-B5210CE54581</object-id><label>Figure 11.</label><caption><p><italic><tp:taxon-name><tp:taxon-name-part taxon-name-part-type="genus" reg="Calypogeia">Calypogeia</tp:taxon-name-part> <tp:taxon-name-part taxon-name-part-type="species" reg="latissima">latissima</tp:taxon-name-part></tp:taxon-name></italic> Steph.: <bold>A</bold> leaf <bold>B</bold> underleaf <bold>D</bold> leaf middle cells <italic><tp:taxon-name><tp:taxon-name-part taxon-name-part-type="genus" reg="Calypogeia">Calypogeia</tp:taxon-name-part> <tp:taxon-name-part taxon-name-part-type="species" reg="nasuensis">nasuensis</tp:taxon-name-part></tp:taxon-name></italic> Inoue: <bold>E</bold> leaf <bold>G</bold> underleaf <bold>H</bold> leaf margin cells <tp:taxon-name><tp:taxon-name-part taxon-name-part-type="genus" reg="Calypogeia">Calypogeia</tp:taxon-name-part> <tp:taxon-name-part taxon-name-part-type="species" reg="neesiana">neesiana</tp:taxon-name-part></tp:taxon-name> subsp. <tp:taxon-name><tp:taxon-name-part taxon-name-part-type="genus" reg="Calypogeia"/><tp:taxon-name-part taxon-name-part-type="subspecies" reg="subalpina">subalpina</tp:taxon-name-part></tp:taxon-name> (Inoue) Inoue <bold>F</bold> leaf margin cells <bold>I</bold> leaf <bold>J</bold> underleaf <italic><tp:taxon-name><tp:taxon-name-part taxon-name-part-type="genus" reg="Calypogeia">Calypogeia</tp:taxon-name-part> <tp:taxon-name-part taxon-name-part-type="species" reg="yoshinagana">yoshinagana</tp:taxon-name-part></tp:taxon-name></italic> Steph. <bold>K</bold> underleaf <bold>L</bold> leaf middle cells <bold>M</bold> leaf. Scale bars: 1 mm (<bold>A, G, H</bold>); 500 µm (<bold>B, F, J, L, K</bold>); 100 µm (<bold>C, D, E)</bold>; 50 µm (<bold>I</bold>). <bold>A, B, D</bold> from Lectotype G00061102; <bold>E, G, H</bold> from Holotype TNS-174632; <bold>F, I, J</bold> holotype NICH-49950; <bold>K, L, M</bold> from Lectotype G00067733.</p></caption><graphic xmlns:xlink="http://www.w3.org/1999/xlink" xlink:href="phytokeys-153-111-g011.jpg" position="float" orientation="portrait" xlink:type="simple" id="oo_432972.jpg"><uri content-type="original_file" xlink:type="simple">https://binary.pensoft.net/fig/432972</uri></graphic></fig></tp:treatment-sec><tp:treatment-sec><!--Section generated to contain objects referenced in tp:taxon-treatment.--><fig id="F4" position="float" orientation="portrait"><object-id xmlns:xlink="http://www.w3.org/1999/xlink" content-type="doi" xlink:type="simple">10.3897/phytokeys.153.52920.figure4</object-id><object-id xmlns:xlink="http://www.w3.org/1999/xlink" content-type="arpha" xlink:type="simple">78FD2292-8F1F-561A-960F-04A3C7E0A05B</object-id><label>Figure 4.</label><caption><p><italic><tp:taxon-name><tp:taxon-name-part taxon-name-part-type="genus" reg="Calypogeia">Calypogeia</tp:taxon-name-part> <tp:taxon-name-part taxon-name-part-type="species" reg="granulata">granulata</tp:taxon-name-part></tp:taxon-name></italic> Inoue: <bold>A</bold> plant habit, fragment, ventral view <bold>B</bold> plant habit, fragment, dorsal view <bold>C, D, H, I, J</bold> leaves <bold>E, F, G, K</bold> underleaves <italic><tp:taxon-name><tp:taxon-name-part taxon-name-part-type="genus" reg="Calypogeia">Calypogeia</tp:taxon-name-part> <tp:taxon-name-part taxon-name-part-type="species" reg="lunata">lunata</tp:taxon-name-part></tp:taxon-name></italic> Mitt.: <bold>L</bold> plant habit, fragment, ventral view <bold>M, N, O</bold> leaves <bold>P, Q, R, S</bold> underleaves <italic><tp:taxon-name><tp:taxon-name-part taxon-name-part-type="genus" reg="Calypogeia">Calypogeia</tp:taxon-name-part> <tp:taxon-name-part taxon-name-part-type="species" reg="marginella">marginella</tp:taxon-name-part></tp:taxon-name></italic> Mitt.: <bold>T</bold> plant habit, fragment, ventral view <bold>U, V, W, X, AB, AC</bold> underleaves <bold>Y, Z</bold> leaves <bold>AA</bold> plant habit, fragment, dorsal view <italic><tp:taxon-name><tp:taxon-name-part taxon-name-part-type="genus" reg="Calypogeia">Calypogeia</tp:taxon-name-part> <tp:taxon-name-part taxon-name-part-type="species" reg="tosana">tosana</tp:taxon-name-part></tp:taxon-name></italic> (Steph.) Steph. <bold>AD, AE, AF</bold> leaves <bold>AG, AH</bold> underleaves. <bold>A–G</bold> from Syntype G00114896; <bold>L, P–S</bold> from Long no 10664, JE <bold>H–K</bold> from 18004 TNS 174361; <bold>M–O</bold> from Syntype G00064229/5288; <bold>T–Z</bold> from Syntype G00113555/5289; <bold>AA, AB, AC</bold> from Syntype JE-04005904; <bold>AD, AE, AF, AG, AH</bold> from Lectotype G00047274/26013.</p></caption><graphic xmlns:xlink="http://www.w3.org/1999/xlink" xlink:href="phytokeys-153-111-g004.jpg" position="float" orientation="portrait" xlink:type="simple" id="oo_432965.jpg"><uri content-type="original_file" xlink:type="simple">https://binary.pensoft.net/fig/432965</uri></graphic></fig></tp:treatment-sec><ref-list><ref id="B49"><mixed-citation xmlns:xlink="http://www.w3.org/1999/xlink" xlink:type="simple"><person-group><name name-style="western"><surname>Mitten</surname><given-names>W</given-names></name></person-group> (<year>1860</year>) <article-title><tp:taxon-name><tp:taxon-name-part taxon-name-part-type="class">Hepaticae</tp:taxon-name-part></tp:taxon-name> Indiae Orientalis. Journal of the Proceedings of the Linnean Society.</article-title><source>Botany</source><volume>5</volume>(<issue>18</issue>): <fpage>89</fpage>–<lpage>128</lpage>. <ext-link xlink:type="simple" ext-link-type="doi" xlink:href="10.1111/j.1095-8312.1860.tb01045.x">https://doi.org/10.1111/j.1095-8312.1860.tb01045.x</ext-link></mixed-citation></ref><ref id="B63"><mixed-citation xmlns:xlink="http://www.w3.org/1999/xlink" xlink:type="simple"><person-group><name name-style="western"><surname>Singh</surname><given-names>AP</given-names></name><name name-style="western"><surname>Nath</surname><given-names>V</given-names></name></person-group> (<year>2007a</year>) <tp:taxon-name><tp:taxon-name-part taxon-name-part-type="class">Hepaticae</tp:taxon-name-part></tp:taxon-name> of Khasi and Jaintia Hills: Eastern Himalayas. Bishen Singh Madendra Pal Singh, Dehra Dun, 1–382.</mixed-citation></ref><ref id="B36"><mixed-citation xmlns:xlink="http://www.w3.org/1999/xlink" xlink:type="simple"><person-group><name name-style="western"><surname>Isono</surname><given-names>S</given-names></name><name name-style="western"><surname>Hiraoka</surname><given-names>T</given-names></name><name name-style="western"><surname>Hiraoka</surname><given-names>S</given-names></name></person-group> (<year>2006</year>) <article-title>A taxonomic study on <italic><tp:taxon-name><tp:taxon-name-part taxon-name-part-type="genus">Calypogeia</tp:taxon-name-part> <tp:taxon-name-part taxon-name-part-type="species">asakawana</tp:taxon-name-part></tp:taxon-name></italic> S. Hatt. ex Inoue.</article-title><source>The Natural Environmental Science Research</source><volume>19</volume>: <fpage>1</fpage>–<lpage>10</lpage>. [Shizen Kankyō Kagaku Kenkyū]</mixed-citation></ref></ref-list></tp:taxon-treatment>
