# Supplementary material for: A review of Calypogeia (Marchantiophyta) in the eastern Sino-Himalaya and Meta-Himalaya based mostly on types
Source: PhytoKeys. 2020 Jul 16;153:111–54. doi: 10.3897/phytokeys.153.52920 (PMC7381485; doi:10.3897/phytokeys.153.52920)
Supplement: XML Treatment for Calypogeia neesiana subsp. subalpina [file phytokeys.153.52920-treatment28.xml]

<!DOCTYPE tp:taxon-treatment
  PUBLIC "-//TaxonX//DTD Taxonomic Treatment Publishing DTD v0 20100105//EN" "tax-treatment-NSO.dtd">
<tp:taxon-treatment xmlns:tp="http://www.plazi.org/taxpub"><tp:treatment-meta><kwd-group><label>Taxon classification</label><kwd><named-content xmlns:xlink="http://www.w3.org/1999/xlink" content-type="kingdom">Plantae</named-content></kwd><kwd><named-content xmlns:xlink="http://www.w3.org/1999/xlink" content-type="order">Jungermanniales</named-content></kwd><kwd><named-content xmlns:xlink="http://www.w3.org/1999/xlink" content-type="family">Calypogeiaceae</named-content></kwd></kwd-group><mixed-citation publication-type="journal"><person-group><name><surname>Bakalin</surname><given-names>Vadim A.</given-names></name><name><surname>Klimova</surname><given-names>Ksenia G.</given-names></name><name><surname>Nguyen</surname><given-names>Van Sinh</given-names></name></person-group><article-title>A review of <italic><tp:taxon-name><tp:taxon-name-part taxon-name-part-type="genus" reg="Calypogeia">Calypogeia</tp:taxon-name-part></tp:taxon-name></italic> (<tp:taxon-name><tp:taxon-name-part taxon-name-part-type="phylum">Marchantiophyta</tp:taxon-name-part></tp:taxon-name>) in the eastern Sino-Himalaya and Meta-Himalaya based mostly on types</article-title><source>PhytoKeys</source><day>16</day><month>7</month><year>2020</year><volume>153</volume><fpage>111</fpage><lpage>154</lpage><pub-id pub-id-type="doi">10.3897/phytokeys.153.52920</pub-id></mixed-citation></tp:treatment-meta><tp:nomenclature><tp:taxon-name><object-id xmlns:xlink="http://www.w3.org/1999/xlink" content-type="arpha" xlink:type="simple">B6C1593D-7BBD-57AC-BDCA-6DD310E00082</object-id>
              <tp:taxon-name-part taxon-name-part-type="genus" reg="Calypogeia">Calypogeia</tp:taxon-name-part>
              <tp:taxon-name-part taxon-name-part-type="species" reg="neesiana">neesiana</tp:taxon-name-part> <tp:taxon-name-part taxon-name-part-type="infraspecific-rank">subsp.</tp:taxon-name-part>
              <tp:taxon-name-part taxon-name-part-type="subspecies" reg="subalpina">subalpina</tp:taxon-name-part></tp:taxon-name><tp:taxon-authority>(Inoue) Inoue, Mem. Natl. Sci. Mus. (Tokyo) 4: 58. 1971.</tp:taxon-authority><xref ref-type="fig" rid="F11">Figure 11F–J</xref></tp:nomenclature><tp:treatment-sec sec-type="Basionym" id="SECID0ECBCI"><title>Basionym.</title><p><tp:taxon-name>
                    <tp:taxon-name-part taxon-name-part-type="genus" reg="Calypogeia">Calypogeia</tp:taxon-name-part> <tp:taxon-name-part taxon-name-part-type="species" reg="subalpina">subalpina</tp:taxon-name-part></tp:taxon-name>
                  Inoue, J. Jap. Bot. 37 (4): 103. 1962.</p></tp:treatment-sec><tp:treatment-sec sec-type="material" id="SECID0EUBCI"><title>Type.</title><p>Japan, Toyama Prefecture, Tateyama Mt., between Shishindake and Ryodake, 2600–2800 m a.s.l., on humus beneath <italic><tp:taxon-name><tp:taxon-name-part taxon-name-part-type="genus" reg="Pinus">Pinus</tp:taxon-name-part> <tp:taxon-name-part taxon-name-part-type="species" reg="pumila">pumila</tp:taxon-name-part></tp:taxon-name></italic> shrub, 15 August 1959, H. Inoue, no. 8733 (holotype: NICH [NICH-49950!]).</p></tp:treatment-sec><tp:treatment-sec sec-type="remarks" id="SECID0EFCCI"><title>Remarks.</title><p>Unlike <tp:taxon-name><tp:taxon-name-part taxon-name-part-type="genus" reg="Calypogeia">Calypogeia</tp:taxon-name-part> <tp:taxon-name-part taxon-name-part-type="species" reg="neesiana">neesiana</tp:taxon-name-part></tp:taxon-name> s. str., its subsp. <tp:taxon-name><tp:taxon-name-part taxon-name-part-type="genus" reg="Calypogeia"/><tp:taxon-name-part taxon-name-part-type="subspecies" reg="subalpina">subalpina</tp:taxon-name-part></tp:taxon-name> may be expected in the eastern Sino-Himalaya. It differs from <italic><tp:taxon-name><tp:taxon-name-part taxon-name-part-type="genus" reg="Calypogeia">C.</tp:taxon-name-part> <tp:taxon-name-part taxon-name-part-type="species" reg="neesiana">neesiana</tp:taxon-name-part></tp:taxon-name></italic> s. str. in larger marginal leaf cells (not only longer, as is typical for <italic><tp:taxon-name><tp:taxon-name-part taxon-name-part-type="genus" reg="Calypogeia">C.</tp:taxon-name-part> <tp:taxon-name-part taxon-name-part-type="species" reg="neesiana">neesiana</tp:taxon-name-part></tp:taxon-name></italic>, but also wider, which is somewhat like marginal cells in <italic><tp:taxon-name><tp:taxon-name-part taxon-name-part-type="genus" reg="Calypogeia">C.</tp:taxon-name-part> <tp:taxon-name-part taxon-name-part-type="species" reg="marginella">marginella</tp:taxon-name-part></tp:taxon-name></italic>) and orbicular underleaves (versus underleaves transversely ellipsoidal).</p><p>The description based on the holotype is as follows: plants prostrate to loosely ascending, pale brownish in herbarium, forming loose mats, 1.1–2.0 mm wide and 5–10 mm long; rhizoids sparse to virtually absent, in several bundles obliquely to erect spreading or spreading up by the underleaf surface, from each underleaf base (if rhizoids developed), brownish to nearly colorless; stem brownish, 140–200 µm in diameter; leaves obliquely to subhorizontally inserted, dorsally insertion line transverse to arcuate, ventrally shortly decurrent, contiguous to subimbricate, ovate to obliquely ovate, 925–1075 × 625–875 µm; underleaves appressed to the stem, hyaline, 450–550 × 550–650 µm, nearly orbicular; midleaf cells subisodiametric to slightly oblong, ~25–40 µm in diameter, cells 5–6-gonal, thin-walled, with small and concave but distinct trigones, cuticle loosely verruculose; along margin 37–75 µm, with walls slightly thickened, trigones moderate in size, sometimes confluent on tangential side, concave; cells in underleaf middle mostly thin-walled with small to vestigial, concave trigones, along margin thin-walled, with small concave trigones.</p></tp:treatment-sec><tp:treatment-sec><!--Section generated to contain objects referenced in tp:taxon-treatment.--><fig id="F11" position="float" orientation="portrait"><object-id xmlns:xlink="http://www.w3.org/1999/xlink" content-type="doi" xlink:type="simple">10.3897/phytokeys.153.52920.figure11</object-id><object-id xmlns:xlink="http://www.w3.org/1999/xlink" content-type="arpha" xlink:type="simple">091C949F-F59A-56A7-A28D-B5210CE54581</object-id><label>Figure 11.</label><caption><p><italic><tp:taxon-name><tp:taxon-name-part taxon-name-part-type="genus" reg="Calypogeia">Calypogeia</tp:taxon-name-part> <tp:taxon-name-part taxon-name-part-type="species" reg="latissima">latissima</tp:taxon-name-part></tp:taxon-name></italic> Steph.: <bold>A</bold> leaf <bold>B</bold> underleaf <bold>D</bold> leaf middle cells <italic><tp:taxon-name><tp:taxon-name-part taxon-name-part-type="genus" reg="Calypogeia">Calypogeia</tp:taxon-name-part> <tp:taxon-name-part taxon-name-part-type="species" reg="nasuensis">nasuensis</tp:taxon-name-part></tp:taxon-name></italic> Inoue: <bold>E</bold> leaf <bold>G</bold> underleaf <bold>H</bold> leaf margin cells <tp:taxon-name><tp:taxon-name-part taxon-name-part-type="genus" reg="Calypogeia">Calypogeia</tp:taxon-name-part> <tp:taxon-name-part taxon-name-part-type="species" reg="neesiana">neesiana</tp:taxon-name-part></tp:taxon-name> subsp. <tp:taxon-name><tp:taxon-name-part taxon-name-part-type="genus" reg="Calypogeia"/><tp:taxon-name-part taxon-name-part-type="subspecies" reg="subalpina">subalpina</tp:taxon-name-part></tp:taxon-name> (Inoue) Inoue <bold>F</bold> leaf margin cells <bold>I</bold> leaf <bold>J</bold> underleaf <italic><tp:taxon-name><tp:taxon-name-part taxon-name-part-type="genus" reg="Calypogeia">Calypogeia</tp:taxon-name-part> <tp:taxon-name-part taxon-name-part-type="species" reg="yoshinagana">yoshinagana</tp:taxon-name-part></tp:taxon-name></italic> Steph. <bold>K</bold> underleaf <bold>L</bold> leaf middle cells <bold>M</bold> leaf. Scale bars: 1 mm (<bold>A, G, H</bold>); 500 µm (<bold>B, F, J, L, K</bold>); 100 µm (<bold>C, D, E)</bold>; 50 µm (<bold>I</bold>). <bold>A, B, D</bold> from Lectotype G00061102; <bold>E, G, H</bold> from Holotype TNS-174632; <bold>F, I, J</bold> holotype NICH-49950; <bold>K, L, M</bold> from Lectotype G00067733.</p></caption><graphic xmlns:xlink="http://www.w3.org/1999/xlink" xlink:href="phytokeys-153-111-g011.jpg" position="float" orientation="portrait" xlink:type="simple" id="oo_432972.jpg"><uri content-type="original_file" xlink:type="simple">https://binary.pensoft.net/fig/432972</uri></graphic></fig></tp:treatment-sec></tp:taxon-treatment>
