# Supplementary material for: A review of Calypogeia (Marchantiophyta) in the eastern Sino-Himalaya and Meta-Himalaya based mostly on types
Source: PhytoKeys. 2020 Jul 16;153:111–54. doi: 10.3897/phytokeys.153.52920 (PMC7381485; doi:10.3897/phytokeys.153.52920)
Supplement: XML Treatment for Calypogeia yoshinagana [file phytokeys.153.52920-treatment30.xml]

<!DOCTYPE tp:taxon-treatment
  PUBLIC "-//TaxonX//DTD Taxonomic Treatment Publishing DTD v0 20100105//EN" "tax-treatment-NSO.dtd">
<tp:taxon-treatment xmlns:tp="http://www.plazi.org/taxpub"><tp:treatment-meta><kwd-group><label>Taxon classification</label><kwd><named-content xmlns:xlink="http://www.w3.org/1999/xlink" content-type="kingdom">Plantae</named-content></kwd><kwd><named-content xmlns:xlink="http://www.w3.org/1999/xlink" content-type="order">Jungermanniales</named-content></kwd><kwd><named-content xmlns:xlink="http://www.w3.org/1999/xlink" content-type="family">Calypogeiaceae</named-content></kwd></kwd-group><mixed-citation publication-type="journal"><person-group><name><surname>Bakalin</surname><given-names>Vadim A.</given-names></name><name><surname>Klimova</surname><given-names>Ksenia G.</given-names></name><name><surname>Nguyen</surname><given-names>Van Sinh</given-names></name></person-group><article-title>A review of <italic><tp:taxon-name><tp:taxon-name-part taxon-name-part-type="genus" reg="Calypogeia">Calypogeia</tp:taxon-name-part></tp:taxon-name></italic> (<tp:taxon-name><tp:taxon-name-part taxon-name-part-type="phylum">Marchantiophyta</tp:taxon-name-part></tp:taxon-name>) in the eastern Sino-Himalaya and Meta-Himalaya based mostly on types</article-title><source>PhytoKeys</source><day>16</day><month>7</month><year>2020</year><volume>153</volume><fpage>111</fpage><lpage>154</lpage><pub-id pub-id-type="doi">10.3897/phytokeys.153.52920</pub-id></mixed-citation></tp:treatment-meta><tp:nomenclature><tp:taxon-name><object-id xmlns:xlink="http://www.w3.org/1999/xlink" content-type="arpha" xlink:type="simple">CA836A95-ACD2-554C-A16F-9D78ABF85D21</object-id>
              <tp:taxon-name-part taxon-name-part-type="genus" reg="Calypogeia">Calypogeia</tp:taxon-name-part>
              <tp:taxon-name-part taxon-name-part-type="species" reg="yoshinagana">yoshinagana</tp:taxon-name-part>
            </tp:taxon-name><tp:taxon-authority>Steph. Bull. Herb. Boissier, sér. 2 8(9): 670. 1908.</tp:taxon-authority><xref ref-type="fig" rid="F10">Figures 10F–L</xref><xref ref-type="fig" rid="F11">, 11K–M</xref></tp:nomenclature><tp:treatment-sec sec-type="material" id="SECID0EZHCI"><title>Type.</title><p>Japan. Mt. Yokogura, May 1901, T. Yoshinaga no. 38 (LECTOTYPE (designated here): G [G00067733!], another, poor specimen [G00282608!] is lectotype duplicate. This species was founded on the gatherings by T. Yoshinaga and U. Faurie, however only Yoshinaga’s collections are now present in G. Both reviewed specimens contain plants fully corresponding to the original description).</p></tp:treatment-sec><tp:treatment-sec sec-type="remarks" id="SECID0E5HCI"><title>Remarks.</title><p><xref ref-type="bibr" rid="B31">Hattori (1966)</xref> synonymized this species with <italic><tp:taxon-name><tp:taxon-name-part taxon-name-part-type="genus" reg="Calypogeia">Calypogeia</tp:taxon-name-part> <tp:taxon-name-part taxon-name-part-type="species" reg="tosana">tosana</tp:taxon-name-part></tp:taxon-name></italic>, regarding <italic><tp:taxon-name><tp:taxon-name-part taxon-name-part-type="genus" reg="Calypogeia">C.</tp:taxon-name-part> <tp:taxon-name-part taxon-name-part-type="species" reg="yoshinagana">yoshinagana</tp:taxon-name-part></tp:taxon-name></italic> as only an environmentally induced modification. We, however, believe these are separate species. <italic><tp:taxon-name><tp:taxon-name-part taxon-name-part-type="genus" reg="Calypogeia">Calypogeia</tp:taxon-name-part> <tp:taxon-name-part taxon-name-part-type="species" reg="yoshinagana">yoshinagana</tp:taxon-name-part></tp:taxon-name></italic> differs from <italic><tp:taxon-name><tp:taxon-name-part taxon-name-part-type="genus" reg="Calypogeia">C.</tp:taxon-name-part> <tp:taxon-name-part taxon-name-part-type="species" reg="tosana">tosana</tp:taxon-name-part></tp:taxon-name></italic> in acute leaves (very rarely bidentate and, if bidentate, the ‘lobes’ are distinctly unequal), more or less rigid texture, dull coloration (plants are not glistening). Attention to this species is needed in the eastern Meta-Himalayan flora where it may be revealed.</p><p>The description based on the lectotype is as follows: plants greenish brownish to dirty greenish, 1.8–2.2 mm wide, 2–3 cm long, relatively rigid; stem 200–250 µm wide, branching not seen; rhizoids sparse to common, in brownish, erect spreading fascicles; leaves obliquely inserted and oriented, slightly concave-canaliculate, leaves not decurrent ventrally, triangular-ovate, with acute or rarely obtuse or bidentate apices, 900–1100 × 1000–1200 µm; underleaves 1.5–2.5 as wide as stem, decurrent for 1/3–2/3 of stem width, clearly bisbifid, undivided area 2(–3) cells high; midleaf cells subisodiametric 30–50 × 27–40 µm, thin-walled, trigones small to very small, cuticle smooth.</p></tp:treatment-sec><tp:treatment-sec><!--Section generated to contain objects referenced in tp:taxon-treatment.--><fig id="F10" position="float" orientation="portrait"><object-id xmlns:xlink="http://www.w3.org/1999/xlink" content-type="doi" xlink:type="simple">10.3897/phytokeys.153.52920.figure10</object-id><object-id xmlns:xlink="http://www.w3.org/1999/xlink" content-type="arpha" xlink:type="simple">5325C919-F880-5559-9271-CDD17E6325A1</object-id><label>Figure 10.</label><caption><p><italic><tp:taxon-name><tp:taxon-name-part taxon-name-part-type="genus" reg="Calypogeia">Calypogeia</tp:taxon-name-part> <tp:taxon-name-part taxon-name-part-type="species" reg="latissima">latissima</tp:taxon-name-part></tp:taxon-name></italic> Steph. <bold>A</bold> plant habit, fragment, ventral view <bold>B</bold> plant habit, fragment, dorsal view <bold>C, D</bold> leaves <bold>E</bold> underleaf <italic><tp:taxon-name><tp:taxon-name-part taxon-name-part-type="genus" reg="Calypogeia">Calypogeia</tp:taxon-name-part> <tp:taxon-name-part taxon-name-part-type="species" reg="yoshinagana">yoshinagana</tp:taxon-name-part></tp:taxon-name></italic> Steph. <bold>F</bold> plant habit, fragment, dorsal view <bold>G</bold> plant habit, fragment, ventral view <bold>H, I, J</bold> leaves <bold>K, L</bold> underleaves. <bold>A–E</bold> from Lectotype G00061102; <bold>F–L</bold> Lectotype G00067733.</p></caption><graphic xmlns:xlink="http://www.w3.org/1999/xlink" xlink:href="phytokeys-153-111-g010.jpg" position="float" orientation="portrait" xlink:type="simple" id="oo_432971.jpg"><uri content-type="original_file" xlink:type="simple">https://binary.pensoft.net/fig/432971</uri></graphic></fig><fig id="F11" position="float" orientation="portrait"><object-id xmlns:xlink="http://www.w3.org/1999/xlink" content-type="doi" xlink:type="simple">10.3897/phytokeys.153.52920.figure11</object-id><object-id xmlns:xlink="http://www.w3.org/1999/xlink" content-type="arpha" xlink:type="simple">091C949F-F59A-56A7-A28D-B5210CE54581</object-id><label>Figure 11.</label><caption><p><italic><tp:taxon-name><tp:taxon-name-part taxon-name-part-type="genus" reg="Calypogeia">Calypogeia</tp:taxon-name-part> <tp:taxon-name-part taxon-name-part-type="species" reg="latissima">latissima</tp:taxon-name-part></tp:taxon-name></italic> Steph.: <bold>A</bold> leaf <bold>B</bold> underleaf <bold>D</bold> leaf middle cells <italic><tp:taxon-name><tp:taxon-name-part taxon-name-part-type="genus" reg="Calypogeia">Calypogeia</tp:taxon-name-part> <tp:taxon-name-part taxon-name-part-type="species" reg="nasuensis">nasuensis</tp:taxon-name-part></tp:taxon-name></italic> Inoue: <bold>E</bold> leaf <bold>G</bold> underleaf <bold>H</bold> leaf margin cells <tp:taxon-name><tp:taxon-name-part taxon-name-part-type="genus" reg="Calypogeia">Calypogeia</tp:taxon-name-part> <tp:taxon-name-part taxon-name-part-type="species" reg="neesiana">neesiana</tp:taxon-name-part></tp:taxon-name> subsp. <tp:taxon-name><tp:taxon-name-part taxon-name-part-type="genus" reg="Calypogeia"/><tp:taxon-name-part taxon-name-part-type="subspecies" reg="subalpina">subalpina</tp:taxon-name-part></tp:taxon-name> (Inoue) Inoue <bold>F</bold> leaf margin cells <bold>I</bold> leaf <bold>J</bold> underleaf <italic><tp:taxon-name><tp:taxon-name-part taxon-name-part-type="genus" reg="Calypogeia">Calypogeia</tp:taxon-name-part> <tp:taxon-name-part taxon-name-part-type="species" reg="yoshinagana">yoshinagana</tp:taxon-name-part></tp:taxon-name></italic> Steph. <bold>K</bold> underleaf <bold>L</bold> leaf middle cells <bold>M</bold> leaf. Scale bars: 1 mm (<bold>A, G, H</bold>); 500 µm (<bold>B, F, J, L, K</bold>); 100 µm (<bold>C, D, E)</bold>; 50 µm (<bold>I</bold>). <bold>A, B, D</bold> from Lectotype G00061102; <bold>E, G, H</bold> from Holotype TNS-174632; <bold>F, I, J</bold> holotype NICH-49950; <bold>K, L, M</bold> from Lectotype G00067733.</p></caption><graphic xmlns:xlink="http://www.w3.org/1999/xlink" xlink:href="phytokeys-153-111-g011.jpg" position="float" orientation="portrait" xlink:type="simple" id="oo_432972.jpg"><uri content-type="original_file" xlink:type="simple">https://binary.pensoft.net/fig/432972</uri></graphic></fig></tp:treatment-sec><ref-list><ref id="B31"><mixed-citation xmlns:xlink="http://www.w3.org/1999/xlink" xlink:type="simple"><person-group><name name-style="western"><surname>Hattori</surname><given-names>S</given-names></name></person-group> (<year>1966</year>) <article-title><tp:taxon-name><tp:taxon-name-part taxon-name-part-type="class">Hepaticae</tp:taxon-name-part></tp:taxon-name> and <tp:taxon-name><tp:taxon-name-part taxon-name-part-type="class">Anthocerotae</tp:taxon-name-part></tp:taxon-name> of Mt. Chokai, Northern Japan.</article-title><source>The Journal of the Hattori Botanical Laboratory</source><volume>29</volume>: <fpage>267</fpage>–<lpage>278</lpage>.</mixed-citation></ref></ref-list></tp:taxon-treatment>
